# Supplementary material for: An ACE2-blocking antibody confers broad neutralization and protection against Omicron and other SARS-CoV-2 variants of concern
Source: Sci Immunol. 2022 Apr 26:eabp9312. doi: 10.1126/sciimmunol.abp9312 (PMC9097884; doi:10.1126/sciimmunol.abp9312)
Supplement: Supplementary file 2 — Table S6 [file sciimmunol.abp9312_table_s6.xlsx]

## Sheet: Fig 1b
μg/mL 87G7	Wuhan-Hu-1						Beta						Alpha						Delta						Omicron BA.1
6	99.953	99.9563	99.452	99.9208	99.9562	99.9583	99.3905	99.8158	99.9663	99.9839	99.9785	99.9826	98.0473	97.9862	98.035	99.7254	99.8988	99.8988	99.9478	99.9478	99.9521	99.9601	99.9651	99.9651	87.1911	99.0978	82.0319	96.2132	99.5298	98.5641
2	99.7343	99.8253	99.9592	99.9541	99.8333	99.9521	99.9663	99.9637	99.2815	99.9866	97.6626	99.945	98.065	98	98.0434	93.6562	99.6965	86.9656	99.9478	99.926	99.9478	99.975	99.9626	99.9701	98.2972	88.3855	83.4043	98.2972	99.5171	62.8693
0.666667	99.9545	99.812	99.9679	99.9145	99.2121	99.902	99.9559	99.9585	99.9637	99.9866	99.9772	99.9812	97.9261	94.7832	97.9409	99.7977	99.9061	99.8627	99.9347	99.8128	99.9347	99.9726	99.9676	99.9726	92.9093	79.7827	98.8945	97.9541	99.5552	99.5679
0.222222	99.9545	99.532	99.9566	99.9521	99.9104	99.9395	99.9637	99.9326	99.9196	99.7318	99.9718	99.9772	97.932	97.901	98.0094	99.5665	97.7168	99.6098	99.9173	96.9358	98.1067	98.8499	99.9426	99.9376	99.5044	89.0971	99.1486	99.5807	99.3773	99.6569
0.0740741	99.9574	99.9562	98.4219	99.9562	99.9333	99.679	97.6655	87.8583	94.7475	99.8927	98.6911	93.0078	88.069	93.7783	97.7207	97.1966	99.7977	99.87	98.9859	99.8694	98.9075	99.6981	95.1676	97.6723	97.0392	97.6619	80.6341	93.8751	76.2755	89.8977
0.0246914	88.0088	94.8423	96.3522	99.4455	99.0995	99.6415	96.2805	84.935	74.6064	97.676	76.2784	90.1098	86.7832	75.8079	88.6601	99.2269	99.5737	99.8266	90.0937	92.492	98.2938	98.9746	97.3929	94.9056	66.1859	70.9003	71.8025	98.2083	97.1663	84.459
0.00823045	66.5545	73.7579	78.8138	90.5618	79.2142	94.7931	81.0183	90.6077	87.2487	66.9943	64.8862	70.54	79.0049	80.7882	83.6552	99.5304	92.0378	99.3064	88.8097	62.2378	55.8091	93.4212	87.3713	80.8324	89.1353	71.1163	56.6809	94.269	96.4801	64.8008
0.00274348	61.1578	52.3667	54.162	14.3679	70.322	19.9583	23.3393	15.9962	47.7914	33.9028	20.3395	62.0258	54.532	31.9704	53.936	91.373	96.8281	99.0679	77.1233	8.98935	43.0128	85.0062	55.6848	47.462	30.148	18.7623	42.0039	63.0091	41.8514	91.7148
0.000914495	43.4852	32.7952	48.5823	15.3288	-15.3809	5.84054	3.20079	-12.8213	33.7509	7.96444	22.4276	15.1122	7.38916	-30.9852	30.8374	59.2279	69.8996	65.1453	53.4892	57.8679	22.6649	77.4345	71.0803	34.731	-40.1995	36.8321	19.4358	-46.4642	-7.51636	-50.7338
0.000304832	9.27624	20.1139	28.6344	-30.7223	-8.17926	-24.7546	-4.18904	23.2459	37.2889	24.0837	3.59265	7.27514	-6.2069	10.3448	32.5616	66.1424	18.7375	7.87794	2.90456	-57.3122	11.6879	47.6266	33.8628	41.8511	-17.0214	3.27213	35.8155	6.11856	14.3529	-31.7492
0.000101611	19.6173	-7.95882	1.79401	-4.39812	26.1845	2.15112	-9.12769	30.5787	28.4855	23.4414	30.3679	5.71551	9.26108	0.83744	11.8719	9.548	6.86641	38.4119	-5.5213	18.4995	-13.9091	63.0121	48.8491	58.5838	23.9596	58.7649	-26.6662	-41.2288	35.4851	-136.14
ug/mL REGN10987	Wuhan-Hu-1						Beta						Alpha						Delta						Omicron BA.1
6	99.9537	99.9382	99.9105	99.8764	99.9792	99.9831	98.9994	99.9013	99.9489	99.9871	99.9756	99.9784	96.7019	94.3143	94.9201	99.8255	99.8764	99.9128	99.8996	99.8996	99.8996	99.8468	96.1116	99.835	26.8104	-5.96647	18.8233	3.86659	12.403	60.7308
2	98.2431	99.8981	90.5951	98.4085	99.8217	99.8881	99.9251	96.6782	99.7549	99.9626	97.7514	99.6449	97.1299	85.3636	96.2273	99.8982	99.2731	83.2081	95.5344	94.9896	96.8891	99.8075	98.9827	97.7691	17.6437	-45.7219	20.4441	-36.0329	57.6332	-39.8419
0.666667	95.8286	87.3253	99.4566	97.8489	99.1658	99.7592	99.0232	97.1172	95.9873	96.6588	99.0842	96.3267	92.6688	95.9526	74.2273	99.9346	99.702	93.0579	90.8752	89.0976	90.4093	89.5602	67.2628	95.7895	-12.2607	55.8773	63.4592	-16.673	15.7167	0.958092
0.222222	96.548	97.7337	98.1814	92.7971	98.251	96.4122	91.9031	93.0773	94.4047	97.9139	95.8651	88.9052	67.2013	90.0065	81.2208	99.7601	99.92	98.2045	96.2727	93.4628	76.3458	92.0425	91.9758	68.8771	43.9192	-26.7041	22.0469	16.0228	-14.9531	-18.654
0.0740741	78.0315	87.1246	86.9363	92.1868	88.992	92.1855	90.0074	91.7465	95.0581	94.945	96.8356	95.5575	69	73.4675	62.1948	99.6002	99.7528	99.8764	88.1227	82.5031	70.0165	74.5212	85.1023	27.6286	-31.2605	-7.42522	14.6361	-24.0117	30.2592	-18.5639
0.0246914	74.0114	78.2261	82.7093	79.6861	89.6062	92.9493	56.044	91.6376	86.4269	83.209	93.1479	96.6544	56.8442	38.7792	53.8117	78.4686	99.2949	99.5202	44.4914	81.6214	82.546	70.3225	66.1748	54.6157	27.6748	-13.4313	27.3597	-47.9641	-60.1113	-18.5639
0.00823045	61.4016	65.9713	81.3538	49.8256	77.427	73.372	66.6016	76.7576	70.9343	78.2402	64.7531	76.1656	55.8377	39.0844	10.0649	84.8873	92.3746	99.6729	55.6232	30.7935	58.9564	37.22	57.8089	45.8491	11.7096	-32.7192	-12.6029	-26.2089	-17.7895	-20.7971
0.00274348	16.2512	38.8897	54.8867	55.2978	53.5175	54.2502	60.4277	56.2482	85.7973	67.3223	56.9851	47.0419	-1.9481	7.53247	-24.2857	75.9171	77.2329	82.6484	17.1386	11.182	25.4534	46.9213	22.7936	8.91714	17.9408	-14.791	-8.61383	-1.21202	7.37839	9.99874
0.000914495	43.058	65.5112	9.90305	35.0906	48.1157	52.7354	21.1855	27.2608	36.7156	46.4927	31.7892	17.3057	-33.5065	-3.1169	-18.8312	51.2164	62.5927	89.6995	41.6673	46.1114	-21.0594	-9.70006	-20.5562	21.6742	35.878	27.0085	23.1815	-15.7635	23.6768	-39.2206
0.000304832	20.3454	10.5823	33.7303	20.7511	2.50768	40.6551	-22.4369	14.7836	16.4036	-9.00439	45.7667	6.11459	-56.5584	-79.4156	0.19481	74.7686	65.3913	32.7599	48.3908	14.5223	-67.0275	-13.3685	-26.102	-20.9529	48.0703	14.0688	-24.0298	16.9323	-21.9497	-79.4172
0.000101611	-8.04841	9.67765	28.1293	13.6081	30.2756	32.2771	13.201	21.7914	44.9929	20.3896	0.600963	-17.2813	-39.8701	7.85714	-36.7532	5.4204	15.6845	30.9208	65.1423	15.9057	2.66648	6.05779	11.7097	7.14968	37.0486	0.147676	-40.9855	-39.5447	22.182	30.0611
ug/mL REGN10933	Wuhan-Hu-1						Beta						Alpha						Delta						Omicron BA.1
6	99.9503	99.9325	99.9503	99.9194	99.9164	99.9791	99.7745	99.9507	87.5845	99.5736	98.9501	99.685	97.5617	97.1351	97.5533	97.2514	95.0696	97.0185	99.8783	99.9365	99.9312	99.9497	99.9466	99.9591	73.8264	9.11059	85.6311	83.7933	71.3647	79.0236
2	99.9503	99.9538	99.9147	99.9776	97.8967	99.894	86.3349	91.7895	90.0914	92.9578	98.283	96.0845	97.5221	97.5968	97.5409	99.8602	96.77	99.8136	99.8783	99.9312	99.9101	99.9403	99.9529	99.956	52.2602	52.0123	57.9787	20.0091	77.5448	67.2788
0.666667	99.9609	99.9112	99.9538	99.2417	99.9507	99.9716	84.7042	86.6797	72.5713	90.5173	90.9424	92.8643	95.6039	89.7273	96.1792	99.8758	99.8758	99.7515	99.7831	99.9206	99.9524	99.9371	99.9654	99.9497	37.1476	46.4818	29.993	2.99887	28.3433	13.4102
0.222222	99.094	99.936	99.9432	99.9776	98.7356	98.8461	78.1089	89.0855	68.9003	74.5315	78.9143	83.228	94.1493	93.1753	94.9669	99.868	99.9146	99.9224	99.7037	99.9154	99.9259	99.912	99.9529	99.9591	77.2712	-14.1481	-24.5167	16.7695	-42.7322	43.4474
0.0740741	93.2387	99.3711	98.4793	98.8715	99.4939	97.3339	54.9137	75.1586	48.1057	77.5596	68.4342	55.9669	87.7468	95.0558	94.4649	99.8214	99.8991	99.868	99.5238	96.8044	99.8836	99.7894	99.8806	99.956	-30.8848	30.7196	-23.7987	16.0173	-2.84786	8.44386
0.0246914	92.7945	95.3101	88.2645	88.9206	87.6383	98.8222	38.2827	48.925	38.4175	45.4381	58.5623	36.6507	84.2078	87.1169	92.6558	99.8059	99.6273	97.2126	85.1595	99.1641	96.1007	95.8451	99.8366	99.802	-12.3103	21.5306	2.11844	-13.0284	-2.45466	-10.9512
0.00823045	79.3181	69.8671	77.5203	61.4625	81.7135	72.4628	15.6812	35.3428	49.7416	44.9145	28.9453	21.0977	51.6688	59.4221	58.3961	94.2776	98.1521	99.6972	76.8584	94.6722	88.0641	75.0079	94.104	33.679	27.0953	7.307	11.5467	-7.95948	25.9755	-49.5448
0.00274348	45.3337	64.6371	34.6925	41.7922	58.4635	57.8276	29.953	56.1581	53.6433	-6.47842	29.6239	16.848	-71.6883	17.7922	28.1818	84.0442	78.5393	72.3511	52.1507	45.0558	41.8549	89.9994	91.2879	73.7696	12.3844	15.8549	25.0353	8.3071	26.326	-88.8308
0.000914495	32.8628	71.1284	14.238	26.5122	22.3399	31.8936	25.8335	38.3838	33.7432	12.0862	56.3408	13.8992	-41.8182	-27.0779	-0.974	52.6839	39.9503	56.8689	50.373	57.1769	53.7538	71.8996	77.9936	77.1104	-34.0476	25.9926	44.9774	-33.2697	-31.3122	33.1301
0.000304832	9.82875	37.9613	15.446	-3.8628	15.1134	33.6103	24.1017	17.2341	11.2195	31.0169	36.031	23.8377	-51.3636	-6.9481	-64.4156	52.0317	67.2732	36.1147	26.5965	45.4791	0.375642	45.2983	57.0023	22.3741	5.06746	-34.4579	25.1378	-0.15529	-12.0454	-58.6056
0.000101611	-12.2993	17.5778	11.7935	-4.1509	36.6556	24.3626	3.23199	32.797	17.1564	14.7379	49.7044	19.9811	-99.8701	-37.7273	-56.1039	41.3867	40.4628	39.6863	24.0252	43.7067	29.2366	17.5467	45.732	-8.43862	8.29	20.428	18.2995	6.93944	-5.54899	-30.825

## Sheet: Fig 1c
μg/mL 87G7	D614G						Alpha			Beta				Gamma		Delta						Omicron BA.1						Omicron BA.2
1	93.7853	95.4802	94.2857	100			95.0262	95.8115	99.5054	98	94.8	100	99.5204	95.679	98.1482	98.2301	98.2301	99.5921	99.5921	95.3757	96.5318			99.1334	98.5558	91.4894	87.3016			95.9132	91.9056
0.5					97.9188	98.3351																						95.8984	96.9529
0.333334	89.3443	90.1639	94.2857	95.7219			93.6	91.6	99.0107	89.7959	91.8367	98.0815	98.0815	93.8389	93.3649	97.1223	98.9209	98.7763	98.9803	93.0636	90.7515	89.0323	89.011	97.4004	98.5558	100	92.3809			97.9566	91.9056
0.166667					97.5026	99.3756																						85.5469	89.4737
0.111112	52.5	68.75	91.4286	89.3048			91.9255	88.1988	99.0107	83.3333	93.3333	97.6019	99.0408	93.038	95.5696	96.9849	98.4925	98.5724	97.9606	91.9075	94.2197	92.2581	94.5055	94.8007	94.8007	80.1418	87.3016			81.6092	94.6037
0.0555556					95.4214	94.589																						67.3828	72.2992
0.0370374	67.6692	60.9023	65.7143	78.6096			82.8571	82.8571	99.5054	90.3955	92.0904	94.7242	96.6427	80.4196	84.6154	87.1345	89.4737	95.7172	96.533	88.4393	90.7515	77.4193	71.978	81.2247	81.2247	57.4468	69.5238			50.9579	67.6223
0.0185185					86.0562	87.7211																						50.5859	56.2327
0.0123455	41.8033	54.918	60	78.6096			54.4828	35.8621	92.5804	78.1457	76.1589	76.4988	83.2134	40.9091	59.6591	71.9626	79.9065	79.4018	84.0924	69.9422	74.5665	83.871	64.8352	63.6048	64.4714	46.0993	77.1429			61.175	51.4334
0.00617284					61.9147	65.4527																						52.3438	62.0499
0.00411519	13.4921	23.8095	5.71429	35.8289			22.6191	32.1429	67.8483	43.4483	46.2069	52.518	56.3549	31.7365	28.7425	49.4505	38.4615	55.3365	53.501	27.1676	26.0116	49.0323	2.1978	41.0745	45.985	23.4043	41.5873			38.6973	43.3389
0.00205761					44.2248	39.0219
0.00137173	-6.993	4.1958	25.7143	1.60428			2.08333	24.3056	40.1484	11.8557	11.3402	12.2302	24.7002	6.47482	33.0935	24.7312	22.2222	14.14	28.0082	8.67052	22.5434	13.5484	-36.2637	20.2773	32.409	-7.8014	39.0476			28.4802	40.6408
0.000685871					15.9209	27.3673																						0.58594	-1.9391
0.000457246	-29.7872	-2.1277	0	5.88235			0.49261	-29.064	-7.3372	-1.9231	16.5385		-2.6379	12.2004	14.5969	11.7647	11.1344	6.18627	2.5153	5.20231	-7.5145			2.36857	-0.8088	23.4043	8.57143			10.0894	13.6594
0.000228624					2.39334	-8.2206
μg/mL REGN10933	D614G			Alpha			Beta			Gamma		Delta					Omicron BA.1			Omicron BA.2
1	92.0904	96.6102	98.0952	95.5497	95.288	96.0429	86.8	77.2	78.4173	87.3457	89.5062	96.7552	96.7552	99.5921	96.5318	95.3757	-13.6564	-21.9858	18.7302	-23.8095	-45.7364
0.333334	81.9672	90.9836	94.2857	92.4	93.6	98.5161	61.2245	59.1837	60.1919	71.0901	77.7251	97.8417	99.6403	99.7961	98.8439	93.0636	9.80176	0.70922	-14.2857	-26.1905	-2.3256
0.111112	65	80	96.1905	90.6832	88.8199	97.5268	54.6667	47.3333	31.4149	53.1646	59.4937	92.4623	97.9899	99.7961	95.3757	96.5318	6.4978	14.8936	8.57143	2.38095	0.77519
0.0370374	77.4436	84.9624	75.2381	80	88.5714	96.5375	52.5424	46.8927	5.03597	46.1538	43.3566	93.5673	94.7368	98.7763	88.4393	98.8439	6.4978	0.70922	0.95238	19.0476	-17.8295
0.0123455	72.9508	70.4918	69.5238	88.9655	80	97.5268	43.7086	40.3974	5.03597	25.5682	36.3636	96.2617	96.729	97.1448	93.0636	96.5318	5.17621	3.5461	-14.2857	26.1905	-8.5271
0.00411519	53.9682	56.3492	40.9524	85.1191	70.8333	91.5911	17.931	8.96552	-2.6379	17.3653	14.9701	89.5604	89.5604	87.3555	78.0347	86.1272	-3.0837	-10.6383	8.57143	-7.1429	47.2868
0.00137173	48.2518	34.965	12.381	51.3889	47.9167	60.4287	0	-17.5258	-10.7914	12.2302	11.5108	72.4014	72.043	60.2311	42.1965	58.3815	-0.7709	-4.9645	-6.6667	26.1905	28.6822
0.000457246	21.9858	18.4397	-0.9524	28.5714	31.5271	21.8467	6.92308	20.7692	-47.7218	3.7037	12.6362	35.5042	38.4454	25.9687	22.5434	19.0751	-9.6916	17.7305	-1.5873	-16.6667	-2.3256

## Sheet: Fig 1d
μg/mL 87G7	Lambda		Mu
0.5	94.958	90.7563	98.6577	97.9866
0.166667	95.7983	100	95.9732	98.6577
0.0555559	96.6387	94.1176	93.2886	86.5772
0.0185187	90.7563	91.5966	73.8255	77.8524
0.00617291	90.7563	88.2353	46.3087	59.0604
0.0020576	63.0252	47.0588	9.39597	31.5436
0.000685867	15.9664	6.72269	-2.6846	14.7651
0.000228623	0	6.72269	-10.0671	-4.0268

## Sheet: Fig S2a
μg/ml antigens	S NTD			S RBD			S ectodomain
5	0.05	0.05	0.05	3.034	2.961	2.964	2.925	3.046	2.932
1	0.045	0.042	0.046	2.88	2.827	2.808	2.853	2.888	2.781
0.2	0.045	0.041	0.047	2.736	2.7	2.691	2.711	2.711	2.652
0.04	0.048	0.044	0.049	2.27	2.22	2.256	2.33	2.35	2.304
0.008	0.052	0.05	0.046	1.377	1.343	1.355	1.474	1.459	1.452
0.0016	0.049	0.044	0.045	0.436	0.43	0.444	0.478	0.498	0.491
0.00032	0.051	0.047	0.053	0.147	0.138	0.142	0.149	0.152	0.155
6.4e-05	0.057	0.053	0.056	0.072	0.072	0.076	0.077	0.074	0.103

## Sheet: Fig S2B
	S1 monomer					S trimer
MINUTES	100nM	50nM	25nM		Time (Min)	200nM	100nM	50nM	25nM
0	0	0	0		0	0	0	0	0
0.0035	-0.00252	0.010162	0.005245		0.003333	-0.00134	-0.0009	-0.00354	0.00244
0.006833	-0.005	-0.00018	-0.0016		0.006833	-0.00027	0.003254	-0.00222	0.005826
0.010167	0.005692	0.003516	-0.00123		0.010167	0.009746	0.003015	0.002403	0.001284
0.0135	0.004064	0.004305	0.000454		0.0135	0.010363	0.008168	0.001463	0.008602
0.016667	-0.00062	0.004958	-0.00213		0.016667	0.016474	0.006735	-0.00266	0.001964
0.02	0.004046	0.004732	0.000108		0.02	0.023551	0.008953	0.000935	-8e-06
0.0235	0.002886	0.002498	-0.0004		0.0235	0.033102	0.012891	0.002186	0.002627
0.026833	0.005177	-0.00059	-0.00445		0.026667	0.034184	0.011105	0.000916	0.004304
0.030167	0.00734	0.005846	0.003508		0.03	0.04302	0.015346	-0.00293	0.00928
0.0335	0.009228	0.011722	0.000154		0.033333	0.046641	0.016503	0.007428	0.00498
0.036667	0.006778	0.0067	-4.6e-05		0.036667	0.049916	0.01917	0.007732	0.002994
0.04	0.012797	0.000418	0.002326		0.04	0.053898	0.024294	0.006571	0.004025
0.0435	0.014305	0.007862	0.000907		0.0435	0.06222	0.0268	0.008921	0.008088
0.046833	0.0091	0.008616	0.002498		0.046833	0.065367	0.026317	0.005349	0.009196
0.050167	0.013437	0.009148	0.004345		0.050167	0.073618	0.029116	0.010598	0.010778
0.053667	0.01939	0.009396	0.001945		0.053333	0.076666	0.032081	0.01058	0.006091
0.056667	0.018999	0.007815	0.003334		0.056667	0.077617	0.033842	0.005977	0.009811
0.060167	0.015699	0.006618	0.004643		0.060167	0.086453	0.039893	0.011661	0.00594
0.0635	0.017232	0.009708	0.002219		0.0635	0.094967	0.041688	0.013919	0.006035
0.066833	0.021482	0.014575	0.004361		0.066833	0.096962	0.045902	0.010977	0.011725
0.070167	0.02459	0.007837	0.000566		0.070167	0.103784	0.047083	0.018003	0.008191
0.073333	0.024891	0.010521	0.002716		0.073333	0.10776	0.050589	0.019488	0.00727
0.076667	0.028067	0.015197	0.002567		0.076667	0.111907	0.052052	0.016381	0.010669
0.080167	0.021573	0.01053	0.003216		0.080167	0.115422	0.054897	0.01938	0.008504
0.0835	0.024883	0.006825	0.002661		0.0835	0.124923	0.059299	0.021767	0.008893
0.086833	0.028409	0.014809	0.004407		0.086833	0.125966	0.060071	0.021914	0.017415
0.090333	0.031918	0.013934	0.002269		0.09	0.1333	0.064179	0.023426	0.010121
0.093333	0.033982	0.014463	0.002551		0.093333	0.13472	0.064441	0.024884	0.008354
0.096833	0.039028	0.019615	0.003946		0.096833	0.139591	0.064828	0.029356	0.007798
0.100167	0.035783	0.009335	0.00316		0.100167	0.145637	0.073317	0.030793	0.010361
0.1035	0.033344	0.018658	0.007611		0.1035	0.151575	0.075341	0.028236	0.010805
0.106833	0.039332	0.023445	0.006692		0.106833	0.156075	0.074836	0.028805	0.014622
0.11	0.039168	0.023329	0.006529		0.11	0.160064	0.077609	0.030665	0.010831
0.113333	0.046008	0.009621	-0.00255		0.113333	0.161979	0.079138	0.033016	0.009179
0.116833	0.045976	0.020673	0.005613		0.116833	0.173889	0.081151	0.031639	0.010643
0.120167	0.039225	0.019455	0.005183		0.120167	0.17523	0.082234	0.03359	0.012069
0.1235	0.043917	0.018574	0.003429		0.1235	0.179411	0.086875	0.036467	0.01041
0.127	0.052563	0.022825	0.009		0.126667	0.182661	0.087877	0.037155	0.015442
0.13	0.046556	0.023249	0.005589		0.129833	0.184963	0.093321	0.037766	0.012044
0.1335	0.045334	0.015865	0.002463		0.133333	0.189868	0.094649	0.039353	0.015648
0.136833	0.051451	0.025066	0.007171		0.136833	0.19252	0.097733	0.039175	0.013848
0.140167	0.049117	0.018045	0.001719		0.140167	0.198431	0.100319	0.042506	0.01326
0.1435	0.052772	0.016985	0.005761		0.143333	0.204342	0.101513	0.036972	0.016642
0.146667	0.051334	0.021499	0.006246		0.146667	0.210232	0.103347	0.04288	0.015256
0.15	0.052992	0.026247	0.007827		0.15	0.212847	0.111012	0.041445	0.017185
0.1535	0.054693	0.019142	0.003408		0.1535	0.216758	0.109911	0.04453	0.017707
0.156833	0.05914	0.02444	0.003925		0.156833	0.221738	0.112336	0.045598	0.012149
0.160167	0.051564	0.028361	0.00544		0.160167	0.22748	0.111457	0.04588	0.020723
0.1635	0.054506	0.023963	0.008044		0.163333	0.226356	0.113447	0.0449	0.016469
0.166667	0.061462	0.027847	0.002879		0.166667	0.235383	0.11793	0.050024	0.014899
0.17	0.066624	0.022199	0.005398		0.17	0.235189	0.120242	0.048987	0.021207
0.1735	0.060265	0.025833	0.006757		0.1735	0.238458	0.12157	0.052658	0.021761
0.176833	0.064367	0.029676	0.004313		0.176833	0.241874	0.124168	0.056204	0.018339
0.180167	0.0618	0.032087	0.004596		0.180167	0.246439	0.130047	0.050331	0.018095
0.183667	0.067682	0.02482	0.007481		0.183333	0.245675	0.127642	0.051424	0.020533
0.186667	0.06766	0.026428	0.005852		0.186667	0.254599	0.130997	0.055116	0.015031
0.190167	0.068704	0.03216	0.010584		0.190167	0.253261	0.134627	0.055954	0.017932
0.1935	0.063689	0.031249	0.009742		0.1935	0.260057	0.13139	0.057419	0.018081
0.196833	0.070814	0.026613	0.006668		0.196833	0.262463	0.13426	0.059153	0.017362
0.200167	0.078842	0.029759	0.00812		0.200167	0.264516	0.137402	0.056679	0.021004
0.203333	0.06957	0.027331	0.009605		0.203333	0.267161	0.142816	0.057742	0.022644
0.206667	0.067284	0.031038	0.007318		0.206667	0.272945	0.143604	0.061803	0.019824
0.210167	0.072883	0.031791	0.011328		0.210167	0.276382	0.14302	0.062049	0.020617
0.2135	0.078779	0.029949	0.010157		0.2135	0.279257	0.14869	0.060184	0.022212
0.216833	0.078495	0.025941	0.009797		0.216833	0.287714	0.153365	0.065678	0.018672
0.220333	0.074574	0.038111	0.01172		0.22	0.286382	0.148785	0.063964	0.022954
0.223333	0.078291	0.039919	0.015922		0.223167	0.28843	0.151142	0.065058	0.021761
0.226833	0.086015	0.030923	0.011038		0.226667	0.29433	0.154799	0.070395	0.02128
0.230167	0.080662	0.035194	0.008562		0.230167	0.290135	0.158036	0.067319	0.026018
0.2335	0.080461	0.03751	0.008292		0.2335	0.294754	0.162053	0.069599	0.027539
0.236833	0.080657	0.036522	0.008518		0.236833	0.302184	0.161186	0.066626	0.022064
0.240333	0.090972	0.037105	0.009596		0.24	0.3037	0.16385	0.073968	0.031218
0.243333	0.090689	0.034852	0.01009		0.243167	0.307761	0.166013	0.073479	0.024856
0.246833	0.085197	0.032891	0.009436		0.246833	0.31305	0.170356	0.072265	0.025209
0.250167	0.086175	0.037651	0.01142		0.250167	0.316866	0.168489	0.073249	0.021918
0.2535	0.089682	0.047575	0.009965		0.2535	0.315776	0.172993	0.072635	0.025522
0.257	0.090191	0.038715	0.012029		0.256667	0.318889	0.174861	0.075534	0.026407
0.26	0.091249	0.036422	0.008594		0.26	0.321396	0.180236	0.077126	0.026644
0.2635	0.092093	0.041015	0.013216		0.263333	0.325671	0.179722	0.080218	0.024387
0.266833	0.090061	0.042665	0.010548		0.266833	0.329973	0.178726	0.077132	0.027461
0.270167	0.09285	0.035886	0.01241		0.270167	0.327946	0.181567	0.085816	0.026435
0.2735	0.0986	0.04019	0.013451		0.2735	0.332582	0.190916	0.082956	0.031211
0.277	0.095491	0.037285	0.011428		0.276667	0.337084	0.187803	0.078753	0.02857
0.28	0.093287	0.039863	0.0053		0.28	0.344826	0.191584	0.082447	0.028012
0.2835	0.100592	0.042117	0.011883		0.2835	0.346966	0.191534	0.086436	0.030177
0.286833	0.099812	0.042188	0.010487		0.286833	0.345193	0.197417	0.080439	0.031198
0.290167	0.102777	0.042807	0.009238		0.290167	0.347253	0.193592	0.090245	0.031577
0.2935	0.098631	0.049557	0.010367		0.293333	0.348099	0.197762	0.089603	0.032374
0.296667	0.104021	0.045201	0.010781		0.296667	0.349855	0.200108	0.087408	0.033493
0.3	0.105019	0.037035	0.006625		0.3	0.356981	0.204302	0.087891	0.032285
0.3035	0.106459	0.045348	0.010856		0.3035	0.360491	0.204739	0.087921	0.035429
0.306833	0.105552	0.046708	0.013895		0.306833	0.357108	0.204869	0.088275	0.034344
0.310167	0.100746	0.041871	0.013315		0.310167	0.362542	0.20423	0.088676	0.029986
0.313667	0.111239	0.048628	0.011129		0.313333	0.367352	0.20435	0.09308	0.03142
0.316667	0.108944	0.042329	0.013567		0.316667	0.368288	0.211627	0.091433	0.030993
0.320167	0.104195	0.045194	0.014962		0.320167	0.367076	0.210849	0.090299	0.036736
0.3235	0.109349	0.047904	0.015518		0.3235	0.375784	0.212779	0.095865	0.031277
0.326833	0.11232	0.051656	0.01547		0.326667	0.374772	0.213561	0.098005	0.037062
0.330167	0.114907	0.039774	0.00873		0.330167	0.375445	0.218274	0.097455	0.03559
0.333333	0.114209	0.044544	0.013146		0.333333	0.379266	0.223927	0.098283	0.032975
0.336667	0.114119	0.050847	0.015045		0.3365	0.383137	0.220764	0.100204	0.034632
0.340167	0.111883	0.05032	0.015997		0.340167	0.385646	0.224878	0.100762	0.035123
0.3435	0.120013	0.044294	0.008591		0.343167	0.387867	0.221865	0.099879	0.037787
0.346833	0.122209	0.04972	0.01786		0.346667	0.393847	0.225405	0.1003	0.03578
0.350333	0.109539	0.051706	0.017507		0.35	0.393983	0.224671	0.103852	0.038105
0.353333	0.115548	0.050453	0.016334		0.353167	0.391983	0.227068	0.102649	0.03936
0.356833	0.11799	0.050559	0.013884		0.3565	0.39949	0.233715	0.101899	0.035504
0.360167	0.118577	0.050403	0.014303		0.360167	0.403586	0.232995	0.108488	0.033246
0.3635	0.11938	0.05443	0.013855		0.363167	0.400843	0.235524	0.108118	0.039414
0.366833	0.119732	0.053783	0.01414		0.366833	0.40337	0.23701	0.107284	0.038223
0.37	0.121908	0.059943	0.016876		0.37	0.403468	0.238137	0.107173	0.039469
0.373333	0.12105	0.055415	0.01211		0.373167	0.40642	0.238131	0.110347	0.038828
0.376833	0.126376	0.05356	0.01674		0.376833	0.412859	0.24173	0.110205	0.03813
0.380167	0.123856	0.058024	0.019608		0.380167	0.418176	0.246158	0.109305	0.03851
0.3835	0.12246	0.056913	0.015132		0.3835	0.414544	0.243249	0.114809	0.039219
0.387	0.128481	0.053127	0.018428		0.386667	0.420032	0.247069	0.11251	0.038092
0.39	0.12891	0.051144	0.014454		0.39	0.418996	0.249698	0.118401	0.03666
0.393167	0.130214	0.063667	0.020846		0.393333	0.420872	0.252445	0.115191	0.039431
0.396833	0.127214	0.056118	0.017466		0.396833	0.421581	0.249646	0.119707	0.036009
0.400167	0.130148	0.060005	0.017344		0.400167	0.426819	0.253582	0.11977	0.040503
0.4035	0.131726	0.053673	0.018342		0.4035	0.428769	0.252068	0.113734	0.040385
0.406667	0.131832	0.054455	0.017197		0.406667	0.431748	0.256611	0.11791	0.038179
0.41	0.13663	0.062184	0.02011		0.41	0.434426	0.26119	0.11927	0.044251
0.4135	0.13766	0.062002	0.019133		0.4135	0.430239	0.260926	0.120794	0.043909
0.416833	0.135938	0.053128	0.016004		0.416833	0.436622	0.262587	0.122048	0.042273
0.420167	0.138025	0.061753	0.023133		0.420167	0.436442	0.262765	0.120988	0.042984
0.4235	0.132731	0.056064	0.019706		0.4235	0.440944	0.266112	0.123041	0.043151
0.426667	0.132501	0.057509	0.015944		0.426667	0.44093	0.265302	0.122774	0.044116
0.43	0.141669	0.06201	0.018997		0.43	0.440714	0.274642	0.128013	0.043229
0.4335	0.141327	0.062273	0.018535		0.4335	0.449499	0.267021	0.122676	0.044356
0.436833	0.138793	0.061784	0.02054		0.436833	0.447174	0.269868	0.130298	0.046833
0.440167	0.140915	0.069248	0.019728		0.44	0.453821	0.276861	0.126478	0.050874
0.443667	0.141321	0.060311	0.018124		0.443333	0.446886	0.270505	0.127274	0.048905
0.446667	0.140657	0.059089	0.016182		0.446667	0.452006	0.277246	0.126187	0.044016
0.450167	0.145963	0.064167	0.017672		0.449833	0.458713	0.27528	0.127189	0.046277
0.4535	0.14503	0.067732	0.020895		0.4535	0.455411	0.280284	0.129676	0.047009
0.456833	0.140619	0.062031	0.013907		0.456833	0.458636	0.283358	0.129444	0.048341
0.460167	0.148612	0.065277	0.018228		0.46	0.459751	0.287657	0.135551	0.048249
0.463333	0.152488	0.068706	0.019362		0.463333	0.461395	0.282294	0.131868	0.050963
0.466667	0.142451	0.064195	0.017101		0.466667	0.463631	0.282075	0.135939	0.050242
0.470167	0.146587	0.062749	0.021508		0.470167	0.466419	0.280959	0.136767	0.047537
0.4735	0.15251	0.063342	0.017864		0.4735	0.46129	0.28963	0.135718	0.049128
0.476833	0.149635	0.065791	0.020215		0.476667	0.470477	0.2897	0.138603	0.049461
0.480333	0.150447	0.06888	0.020157		0.48	0.470225	0.291478	0.139647	0.049511
0.483333	0.154968	0.069269	0.019719		0.483333	0.473538	0.294364	0.143628	0.05099
0.486833	0.151247	0.064576	0.015509		0.486667	0.477227	0.293387	0.141228	0.049587
0.490167	0.155518	0.063533	0.018951		0.490167	0.48123	0.297985	0.142112	0.046989
0.4935	0.15539	0.069334	0.018259		0.4935	0.478562	0.295243	0.143901	0.051213
0.496833	0.150639	0.071363	0.0202		0.496833	0.479478	0.302663	0.144632	0.052441
0.500333	0.15725	0.070099	0.02121		0.5	0.48088	0.303228	0.145271	0.050026
0.503333	0.159156	0.068435	0.018192		0.503333	0.481643	0.303177	0.144252	0.052017
0.506833	0.152998	0.071359	0.022271		0.506833	0.480265	0.305817	0.146344	0.054536
0.510167	0.156484	0.067277	0.02041		0.510167	0.488287	0.302794	0.145888	0.052028
0.5135	0.156997	0.074613	0.019752		0.5135	0.486097	0.309438	0.145149	0.052184
0.516833	0.159894	0.071751	0.022131		0.516667	0.492501	0.312445	0.149654	0.052502
0.52	0.161439	0.068334	0.014758		0.52	0.492274	0.306853	0.147035	0.051275
0.523333	0.165333	0.073403	0.019103		0.523333	0.496736	0.311651	0.155502	0.05011
0.526833	0.156132	0.072861	0.026349		0.526833	0.492566	0.313044	0.153118	0.053369
0.530167	0.164613	0.069919	0.019998		0.530167	0.499003	0.310651	0.151444	0.049457
0.5335	0.166293	0.069037	0.02465		0.5335	0.500995	0.316227	0.154499	0.049067
0.537	0.165898	0.073058	0.022325		0.536667	0.497307	0.319799	0.154631	0.051345
0.54	0.161345	0.07665	0.025429		0.54	0.502079	0.321076	0.153934	0.054446
0.5435	0.167814	0.074664	0.024601		0.543167	0.499535	0.320271	0.151415	0.054896
0.546833	0.171226	0.076874	0.025187		0.546833	0.504703	0.319946	0.154664	0.053877
0.550167	0.165558	0.070453	0.022366		0.550167	0.506322	0.321995	0.155015	0.05974
0.5535	0.167113	0.074623	0.023605		0.553333	0.507662	0.324245	0.156376	0.056778
0.556667	0.167278	0.081123	0.023432		0.556667	0.509083	0.326755	0.156546	0.056565
0.56	0.17043	0.079444	0.025355		0.56	0.510695	0.327879	0.159935	0.061485
0.5635	0.169943	0.071982	0.020521		0.563167	0.509541	0.327828	0.159807	0.057535
0.566833	0.172298	0.079829	0.026563		0.566833	0.516371	0.329684	0.158102	0.059808
0.570167	0.172079	0.08079	0.023536		0.570167	0.514476	0.328882	0.157166	0.058104
0.573667	0.17364	0.080957	0.025969		0.573333	0.51695	0.329689	0.159978	0.058638
0.576667	0.178182	0.079561	0.02122		0.576667	0.516668	0.334028	0.165678	0.056433
0.580167	0.176533	0.079904	0.027983		0.580167	0.51394	0.333467	0.164355	0.063432
0.5835	0.169523	0.077844	0.025258		0.5835	0.522335	0.334328	0.165268	0.062366
0.586833	0.178079	0.087688	0.026148		0.586833	0.522094	0.341341	0.164938	0.058499
0.590167	0.17625	0.08212	0.023397		0.59	0.518191	0.33976	0.165763	0.062801
0.593333	0.175366	0.079432	0.022516		0.593333	0.524285	0.339351	0.169632	0.061658
0.596667	0.176693	0.082287	0.028342		0.596667	0.527914	0.341771	0.1677	0.057102
0.600167	0.181424	0.085912	0.027878		0.599833	0.52982	0.34251	0.166323	0.060833
0.6035	0.171973	0.081558	0.023834		0.603167	0.52947	0.345845	0.167437	0.059279
0.606833	0.181687	0.081874	0.021161		0.606833	0.530916	0.341713	0.172701	0.060093
0.610333	0.179571	0.080428	0.026151		0.61	0.534262	0.347487	0.168714	0.059406
0.613333	0.18046	0.081837	0.023669		0.613333	0.531741	0.348629	0.171221	0.064016
0.616833	0.179826	0.083388	0.022686		0.616667	0.539613	0.348649	0.175292	0.058882
0.620167	0.18687	0.085219	0.018947		0.620167	0.534452	0.353816	0.173056	0.064678
0.6235	0.18654	0.080728	0.025819		0.6235	0.536157	0.350115	0.178321	0.057463
0.626833	0.186932	0.082602	0.027922		0.626833	0.540954	0.35645	0.174857	0.066246
0.630333	0.179464	0.086344	0.029154		0.63	0.540799	0.354595	0.174312	0.064858
0.633333	0.183066	0.084692	0.023313		0.633333	0.539812	0.353964	0.175838	0.065681
0.636833	0.189139	0.084452	0.024807		0.636833	0.543657	0.355744	0.181936	0.063844
0.640167	0.188133	0.089859	0.028586		0.640167	0.547288	0.356955	0.180293	0.062328
0.6435	0.181898	0.085528	0.027192		0.6435	0.545758	0.360803	0.182176	0.06087
0.646833	0.187628	0.086307	0.025596		0.646833	0.550328	0.362751	0.181138	0.065742
0.65	0.194381	0.086332	0.025955		0.65	0.551896	0.35878	0.185543	0.062994
0.653333	0.193228	0.086387	0.026311		0.653333	0.549547	0.363593	0.183803	0.064455
0.656833	0.186451	0.085802	0.027603		0.656833	0.552306	0.365061	0.183345	0.068137
0.660167	0.185859	0.090001	0.028831		0.660167	0.556797	0.367984	0.184393	0.070185
0.6635	0.18833	0.088458	0.025038		0.6635	0.55442	0.370088	0.185503	0.064919
0.667	0.194082	0.085134	0.027449		0.666333	0.555434	0.368519	0.185263	0.066662
0.67	0.190549	0.087745	0.026597		0.67	0.555174	0.371462	0.188186	0.067683
0.6735	0.191284	0.091537	0.031697		0.6735	0.562322	0.368112	0.185942	0.070729
0.676833	0.189593	0.089865	0.025031		0.6765	0.560926	0.373313	0.186419	0.066983
0.680167	0.199492	0.091284	0.029638		0.680167	0.562176	0.374901	0.190255	0.070617
0.6835	0.195564	0.091047	0.027423		0.6835	0.561856	0.373994	0.185921	0.068865
0.686667	0.191966	0.091789	0.029885		0.686667	0.562794	0.374791	0.184905	0.069274
0.69	0.192088	0.091543	0.028615		0.69	0.565786	0.380227	0.190086	0.067781
0.6935	0.200967	0.095651	0.029301		0.693833	0.568998	0.378216	0.186869	0.06893
0.696833	0.196744	0.092237	0.030441		0.696833	0.562377	0.379332	0.188451	0.073605
0.700167	0.199438	0.088516	0.026109		0.700167	0.56613	0.38277	0.193529	0.067186
0.703667	0.201403	0.093963	0.030673		0.703333	0.572974	0.383132	0.192782	0.065429
0.706667	0.201843	0.094745	0.026674		0.7065	0.565831	0.386331	0.193375	0.067676
0.710167	0.20227	0.091855	0.024198		0.71	0.574472	0.386586	0.199546	0.071434
0.7135	0.199205	0.098859	0.028448		0.713167	0.576531	0.383438	0.199755	0.076784
0.716833	0.201446	0.09609	0.030943		0.716833	0.572375	0.38695	0.19692	0.07082
0.720167	0.201391	0.097592	0.029592		0.720167	0.575987	0.389336	0.196941	0.070304
0.723333	0.2012	0.09059	0.030036		0.723333	0.576467	0.388501	0.200112	0.071001
0.726667	0.207116	0.09587	0.030091		0.726667	0.576476	0.387471	0.198188	0.070931
0.730167	0.203041	0.095543	0.029549		0.730167	0.578202	0.391116	0.201394	0.069609
0.7335	0.205083	0.104209	0.030929		0.7335	0.581591	0.396743	0.19836	0.069213
0.736833	0.207586	0.092732	0.025864		0.736833	0.574484	0.391231	0.205316	0.073963
0.740333	0.205837	0.093234	0.026156		0.74	0.581273	0.393654	0.203479	0.072582
0.743333	0.211844	0.097955	0.032722		0.743333	0.578469	0.392093	0.202133	0.067748
0.746833	0.213198	0.103801	0.031468		0.746667	0.579525	0.400744	0.201504	0.076725
0.750167	0.208908	0.093857	0.030004		0.750167	0.583298	0.397175	0.205815	0.077606
0.7535	0.212312	0.101202	0.033387		0.7535	0.584577	0.396465	0.206404	0.072647
0.756833	0.206542	0.10382	0.031531		0.756833	0.582118	0.398389	0.2046	0.076338
0.760333	0.204279	0.094509	0.029203		0.759667	0.583471	0.399525	0.204843	0.077775
0.763333	0.214876	0.096113	0.028656		0.763333	0.589607	0.401866	0.210156	0.074914
0.766833	0.212506	0.100997	0.031346		0.766833	0.589789	0.400257	0.209219	0.074787
0.770167	0.208795	0.096924	0.027883		0.769833	0.589115	0.400963	0.208843	0.075495
0.7735	0.213575	0.104307	0.030829		0.7735	0.590164	0.40105	0.209766	0.077721
0.776833	0.209092	0.103361	0.034735		0.776833	0.59411	0.408286	0.216638	0.073744
0.78	0.216514	0.09967	0.030313		0.779833	0.594057	0.406507	0.211587	0.075101
0.783333	0.214664	0.094272	0.028122		0.783333	0.601171	0.409443	0.213344	0.078399
0.786833	0.216347	0.102087	0.031269		0.786833	0.597151	0.411513	0.214393	0.079468
0.790167	0.212326	0.10241	0.029984		0.789833	0.597137	0.412367	0.215684	0.081589
0.7935	0.222995	0.099827	0.027592		0.7935	0.598978	0.412937	0.213042	0.080917
0.797	0.221065	0.10642	0.028788		0.796667	0.603937	0.412857	0.215536	0.078396
0.8	0.220049	0.097961	0.030636		0.799833	0.610934	0.413865	0.219286	0.080516
0.8035	0.216115	0.103591	0.035876		0.8035	0.603886	0.413158	0.217143	0.075702
0.806833	0.218979	0.104043	0.033288		0.8065	0.605944	0.418133	0.218555	0.080733
0.810167	0.222528	0.102397	0.030919		0.81	0.610171	0.419848	0.217087	0.080004
0.8135	0.224439	0.103253	0.026967		0.8135	0.606686	0.418202	0.219415	0.077983
0.817	0.218059	0.106551	0.035319		0.8165	0.60944	0.417887	0.219232	0.07967
0.82	0.22065	0.106999	0.031552		0.819833	0.612281	0.422929	0.224174	0.078573
0.8235	0.221752	0.103028	0.03245		0.8235	0.612018	0.419594	0.223557	0.082144
0.8265	0.225244	0.100273	0.032902		0.8265	0.610152	0.423684	0.224996	0.081285
0.830167	0.222531	0.10545	0.033996		0.830167	0.609981	0.424248	0.221798	0.083063
0.833667	0.218625	0.103276	0.030938		0.833333	0.613181	0.423804	0.223007	0.081158
0.836667	0.220533	0.107514	0.031176		0.8365	0.611911	0.423904	0.226374	0.083866
0.840167	0.228546	0.10562	0.032207		0.84	0.614129	0.421307	0.222995	0.082709
0.8435	0.227889	0.108295	0.03401		0.8435	0.61306	0.427562	0.227564	0.084485
0.846833	0.220883	0.111047	0.033058		0.846833	0.614783	0.428317	0.229712	0.081988
0.850167	0.225274	0.112773	0.029866		0.850167	0.614767	0.426688	0.220773	0.084718
0.853333	0.229659	0.109074	0.030843		0.853333	0.617529	0.428279	0.227791	0.08524
0.8565	0.226917	0.108063	0.033794		0.856667	0.615505	0.428348	0.2297	0.085593
0.860167	0.228984	0.108482	0.038999		0.860167	0.618133	0.43352	0.226959	0.084847
0.8635	0.225783	0.109661	0.035768		0.8635	0.623765	0.430263	0.230474	0.086679
0.866833	0.231457	0.110272	0.032115		0.866833	0.621842	0.435353	0.235234	0.082721
0.870167	0.235304	0.110161	0.03083		0.87	0.620035	0.435109	0.23522	0.084636
0.873333	0.230994	0.112597	0.036718		0.873167	0.622311	0.435785	0.231896	0.086696
0.876667	0.230259	0.109851	0.037378		0.876667	0.625609	0.441348	0.236739	0.083869
0.880167	0.228591	0.112746	0.036612		0.880167	0.626084	0.434128	0.235331	0.087133
0.8835	0.233784	0.111482	0.032079		0.883167	0.624816	0.437677	0.232892	0.08807
0.886833	0.234047	0.109356	0.032964		0.886833	0.631427	0.438117	0.240334	0.085008
0.890333	0.234343	0.117204	0.036763		0.89	0.626401	0.444936	0.236389	0.086629
0.893333	0.238831	0.115568	0.03704		0.893167	0.634483	0.441832	0.238305	0.085036
0.896833	0.231421	0.110517	0.032857		0.896833	0.633316	0.443636	0.237754	0.089468
0.900167	0.238563	0.108507	0.03746		0.900167	0.630714	0.444887	0.240692	0.08432
0.9035	0.232759	0.119787	0.035229		0.903333	0.629535	0.44527	0.240154	0.086107
0.906833	0.235742	0.112221	0.036998		0.906833	0.63471	0.449099	0.240853	0.087761
0.91	0.23818	0.107196	0.033626		0.91	0.636476	0.446066	0.241154	0.085017
0.913333	0.241623	0.116223	0.036603		0.913167	0.633734	0.447071	0.24379	0.086854
0.916833	0.235224	0.116176	0.039964		0.916833	0.637286	0.446252	0.242338	0.091658
0.920167	0.23636	0.118064	0.032963		0.920167	0.637484	0.451269	0.244144	0.089637
0.9235	0.238206	0.117907	0.03409		0.923333	0.636394	0.453137	0.243291	0.090251
0.927	0.238073	0.111822	0.038189		0.926667	0.639119	0.453511	0.243919	0.093719
0.93	0.241076	0.111258	0.036022		0.929833	0.641533	0.450653	0.244301	0.092304
0.9335	0.241481	0.122467	0.037786		0.933167	0.640355	0.456311	0.24548	0.085348
0.936833	0.238647	0.117154	0.035085		0.936833	0.640603	0.455632	0.246272	0.090501
0.940167	0.244837	0.114643	0.035382		0.94	0.642143	0.458151	0.24814	0.090484
0.9435	0.24689	0.120933	0.036022		0.9435	0.641365	0.460801	0.249537	0.09348
0.946667	0.240959	0.121259	0.039983		0.946667	0.642556	0.457139	0.245206	0.092218
0.95	0.237456	0.114622	0.032722		0.949833	0.642746	0.459842	0.246213	0.092808
0.9535	0.24345	0.117263	0.036955		0.9535	0.647657	0.459634	0.251939	0.093826
0.956833	0.24421	0.114796	0.036152		0.956833	0.64367	0.460025	0.250892	0.099751
0.960167	0.24218	0.121029	0.040494		0.960167	0.647012	0.45877	0.253076	0.093085
0.963667	0.244936	0.122554	0.040389		0.963333	0.65106	0.461081	0.25044	0.094357
0.966667	0.24462	0.119699	0.03618		0.966667	0.645091	0.461777	0.249699	0.096342
0.970167	0.24867	0.119272	0.037368		0.97	0.651603	0.458902	0.249577	0.094248
0.9735	0.248487	0.120462	0.039039		0.9735	0.654104	0.460091	0.257045	0.090873
0.976833	0.242331	0.121519	0.040282		0.9765	0.65397	0.46667	0.254689	0.094092
0.980167	0.246006	0.121677	0.041915		0.980167	0.651256	0.463534	0.256612	0.093471
0.983333	0.251137	0.121885	0.035209		0.983333	0.650496	0.466687	0.25952	0.095497
0.986667	0.250944	0.124831	0.04031		0.986667	0.653642	0.462304	0.256605	0.097386
0.990167	0.248815	0.119663	0.037733		0.990167	0.65803	0.467374	0.258109	0.095471
0.9935	0.246958	0.126605	0.043133		0.9935	0.656966	0.471763	0.258473	0.095075
0.996833	0.254724	0.126113	0.0386		0.996667	0.653551	0.467896	0.260304	0.096974
1.00017	0.25425	0.11914	0.038195		1	0.65693	0.471039	0.257344	0.102068
1.00333	0.249314	0.123613	0.037953		1.00333	0.661908	0.47062	0.258899	0.098181
1.00667	0.248351	0.124848	0.042355		1.0065	0.659796	0.471262	0.260745	0.093217
1.01017	0.251004	0.125514	0.04269		1.01017	0.655011	0.470594	0.259402	0.096251
1.0135	0.253447	0.121869	0.037244		1.0135	0.66345	0.473767	0.265051	0.09366
1.01683	0.256911	0.126071	0.041361		1.01667	0.657976	0.475712	0.263573	0.097601
1.02033	0.247861	0.125423	0.043757		1.02	0.659465	0.479123	0.264109	0.100235
1.02333	0.25525	0.130437	0.03836		1.02333	0.660996	0.479883	0.265559	0.094929
1.02683	0.25476	0.124856	0.04041		1.0265	0.666057	0.47623	0.269662	0.09715
1.03017	0.261195	0.127933	0.040221		1.03017	0.667413	0.479447	0.263994	0.098352
1.0335	0.253987	0.119156	0.041639		1.03333	0.66475	0.478655	0.266829	0.103521
1.03683	0.259252	0.135535	0.042851		1.03667	0.664888	0.484146	0.272048	0.098632
1.04	0.258581	0.129403	0.043659		1.04	0.662586	0.479528	0.267908	0.0988
1.04333	0.256678	0.124793	0.039741		1.04333	0.669248	0.483847	0.272811	0.104786
1.04683	0.255176	0.128779	0.044017		1.04683	0.671343	0.485638	0.270054	0.098762
1.05017	0.254776	0.133244	0.045684		1.05017	0.671524	0.484049	0.267214	0.103462
1.0535	0.257663	0.123692	0.035827		1.05333	0.671774	0.486106	0.274212	0.101522
1.057	0.264261	0.127635	0.041409		1.05667	0.674921	0.487656	0.270541	0.097748
1.06	0.263832	0.132881	0.045134		1.06	0.675165	0.486714	0.272009	0.104152
1.0635	0.258074	0.128469	0.042142		1.0635	0.671856	0.48837	0.273068	0.103837
1.06683	0.255625	0.129107	0.043123		1.06683	0.672335	0.492638	0.272071	0.104171
1.07017	0.262466	0.130456	0.041116		1.07017	0.674012	0.490579	0.271975	0.104082
1.0735	0.260071	0.125317	0.036608		1.0735	0.67502	0.491641	0.274849	0.10227
1.07667	0.259209	0.131248	0.040067		1.07667	0.678253	0.489155	0.271882	0.104292
1.08	0.262653	0.137407	0.044532		1.08	0.671882	0.493612	0.273019	0.105398
1.0835	0.268271	0.131993	0.039868		1.0835	0.675814	0.491678	0.276772	0.105391
1.08683	0.267036	0.131433	0.039576		1.08683	0.680003	0.492092	0.279262	0.104267
1.09017	0.264968	0.134668	0.041394		1.09017	0.682378	0.49116	0.274077	0.103007
1.09367	0.261857	0.133754	0.046147		1.09333	0.677693	0.492057	0.275015	0.109573
1.09667	0.262915	0.134117	0.044416		1.09667	0.675138	0.496383	0.280288	0.103383
1.10017	0.271009	0.131779	0.043945		1.1	0.6847	0.497058	0.276458	0.107843
1.1035	0.264996	0.129092	0.045608		1.1035	0.681078	0.497706	0.276706	0.107275
1.10683	0.261664	0.128967	0.042817		1.10683	0.682743	0.49998	0.283892	0.103147
1.11017	0.263909	0.140706	0.043541		1.11	0.685509	0.499099	0.281191	0.108364
1.11367	0.265726	0.13105	0.046129		1.11333	0.682237	0.499971	0.277282	0.105887
1.11667	0.267563	0.129805	0.046883		1.11667	0.684922	0.500336	0.282864	0.106764
1.12017	0.268555	0.13737	0.044958		1.11983	0.684287	0.502527	0.284492	0.108528
1.1235	0.264416	0.138158	0.046991		1.1235	0.686668	0.503482	0.281258	0.105659
1.12683	0.266469	0.131855	0.044459		1.12683	0.690711	0.505884	0.287791	0.108432
1.13017	0.268342	0.134922	0.047918		1.13	0.684533	0.50118	0.283908	0.102752
1.13333	0.272426	0.132805	0.046923		1.13333	0.686956	0.503631	0.284905	0.11021
1.13667	0.266799	0.136988	0.044326		1.13667	0.686785	0.502461	0.284936	0.103988
1.14017	0.273096	0.14152	0.044999		1.13983	0.688662	0.508272	0.292577	0.107028
1.1435	0.272601	0.137382	0.045368		1.1435	0.690446	0.509189	0.288518	0.113471
1.14683	0.276047	0.134833	0.043544		1.14683	0.691893	0.507217	0.289776	0.109875
1.15033	0.271513	0.137082	0.042976		1.15	0.694035	0.506447	0.289124	0.108992
1.15333	0.2725	0.141108	0.045055		1.15333	0.690826	0.509006	0.288876	0.113133
1.15683	0.27262	0.141003	0.047908		1.15683	0.693339	0.509328	0.287869	0.111711
1.16017	0.26597	0.136887	0.041198		1.16017	0.694853	0.50971	0.29533	0.104464
1.1635	0.2773	0.138176	0.047664		1.1635	0.694165	0.513779	0.291754	0.114547
1.16683	0.270103	0.142881	0.046275		1.16667	0.693076	0.515077	0.294518	0.111313
1.17	0.273994	0.136277	0.043826		1.17	0.698667	0.511792	0.297097	0.114538
1.17333	0.274948	0.137705	0.042687		1.17333	0.694467	0.517189	0.295566	0.116089
1.17683	0.280591	0.141985	0.046244		1.1765	0.694982	0.51425	0.294611	0.112999
1.18017	0.270537	0.143886	0.045728		1.18017	0.698894	0.515489	0.29617	0.112462
1.1835	0.277874	0.146294	0.045308		1.1835	0.703209	0.511436	0.298163	0.109874
1.187	0.279132	0.141406	0.044131		1.18667	0.699705	0.515986	0.293933	0.11324
1.19	0.275068	0.138918	0.042416		1.19	0.703765	0.515788	0.298742	0.115826
1.1935	0.275029	0.141729	0.048775		1.19317	0.701446	0.519951	0.296681	0.110692
1.19683	0.273152	0.143468	0.051645		1.1965	0.702664	0.523122	0.296322	0.115387
1.20017	0.276111	0.138928	0.045165		1.20017	0.704297	0.516127	0.297344	0.116954
1.2035	0.282065	0.138049	0.04588		1.2035	0.704892	0.523979	0.300096	0.112365
1.20667	0.285862	0.147849	0.050083		1.20667	0.704064	0.520822	0.298944	0.11439
1.21	0.277267	0.142869	0.04782		1.21	0.699796	0.521061	0.294909	0.112697
1.2135	0.27748	0.142187	0.045571		1.2135	0.704622	0.524961	0.301521	0.114946
1.21683	0.286947	0.144099	0.047686		1.21683	0.706206	0.524309	0.301562	0.114757
1.22017	0.280108	0.141884	0.045622		1.22017	0.707325	0.525578	0.297904	0.114951
1.2235	0.282895	0.146768	0.048371		1.22333	0.709393	0.524286	0.306014	0.120539
1.22667	0.284465	0.148506	0.048294		1.22667	0.70644	0.522455	0.301508	0.119771
1.23017	0.280578	0.146857	0.041379		1.23	0.706621	0.525274	0.30195	0.120337
1.2335	0.287071	0.139205	0.046185		1.23317	0.70939	0.526158	0.302346	0.115503
1.23683	0.28524	0.147873	0.047492		1.23683	0.702824	0.528886	0.303268	0.116217
1.24017	0.280347	0.143035	0.051193		1.24017	0.710561	0.531137	0.304872	0.119244
1.24367	0.286559	0.146413	0.050711		1.24333	0.712261	0.528544	0.308238	0.116147
1.24667	0.290969	0.140101	0.050564		1.24667	0.709352	0.52509	0.30622	0.118519
1.25017	0.28201	0.145089	0.049476		1.24983	0.711408	0.526563	0.303072	0.115205
1.2535	0.280188	0.143084	0.046408		1.25317	0.709271	0.531049	0.306834	0.119261
1.25683	0.282224	0.145693	0.050791		1.25683	0.713051	0.530439	0.308878	0.121153
1.26017	0.28619	0.149716	0.048866		1.26017	0.714668	0.527945	0.30853	0.118111
1.26333	0.284646	0.144678	0.047967		1.26333	0.718256	0.536376	0.309466	0.118433
1.26667	0.286852	0.148947	0.049979		1.26667	0.712251	0.535365	0.309756	0.119412
1.27017	0.28617	0.152518	0.053191		1.26983	0.713546	0.536238	0.3127	0.122465
1.2735	0.290033	0.147179	0.047235		1.27317	0.718676	0.53879	0.311482	0.121212
1.27683	0.291702	0.146987	0.045764		1.27683	0.713782	0.536807	0.309547	0.118922
1.28033	0.2881	0.149364	0.050993		1.28	0.713925	0.538652	0.311899	0.121317
1.28333	0.283858	0.150971	0.052137		1.28333	0.719489	0.537434	0.314748	0.117605
1.28683	0.288584	0.14938	0.05205		1.28683	0.723418	0.537247	0.313018	0.119378
1.29017	0.292737	0.150022	0.047831		1.29017	0.720014	0.539852	0.31492	0.120031
1.2935	0.288059	0.14452	0.051718		1.2935	0.72161	0.541227	0.312994	0.120987
1.29683	0.293598	0.151235	0.053052		1.29683	0.722226	0.543931	0.317941	0.118918
1.3	0.292237	0.157128	0.051634		1.3	0.722664	0.539888	0.314404	0.12115
1.30333	0.293148	0.153877	0.050565		1.30333	0.720013	0.543712	0.315481	0.125063
1.30683	0.295267	0.151057	0.051457		1.30683	0.7254	0.545053	0.31817	0.121284
1.31017	0.296523	0.153783	0.052077		1.31017	0.720282	0.545461	0.31823	0.122243
1.3135	0.288443	0.153381	0.056632		1.3135	0.725411	0.547561	0.31783	0.123513
1.317	0.291036	0.151649	0.048077		1.31667	0.728372	0.547516	0.323159	0.125628
1.32	0.294832	0.153963	0.055807		1.32	0.725399	0.549151	0.3235	0.127339
1.3235	0.292398	0.151055	0.056781		1.32333	0.723427	0.548985	0.321488	0.126145
1.32683	0.294297	0.154235	0.057153		1.3265	0.72503	0.544983	0.31967	0.128134
1.33017	0.297825	0.160444	0.052162		1.33017	0.726375	0.547207	0.32106	0.12257
1.3335	0.298409	0.152536	0.05313		1.3335	0.726781	0.550232	0.320075	0.124925
1.337	0.295058	0.148422	0.05456		1.33633	0.727061	0.548782	0.322958	0.126653
1.34	0.298955	0.153765	0.052554		1.34	0.733242	0.551848	0.319225	0.127172
1.3435	0.300258	0.163079	0.05607		1.3435	0.731506	0.548356	0.31979	0.126723
1.34683	0.295392	0.152704	0.046818		1.3465	0.727107	0.550859	0.32216	0.124249
1.35017	0.300631	0.15608	0.055134		1.35017	0.730699	0.553647	0.32432	0.128196
1.35367	0.299323	0.162801	0.053506		1.3535	0.730937	0.552303	0.321319	0.125129
1.35667	0.295643	0.16012	0.05416		1.3565	0.728088	0.552464	0.324224	0.130655
1.36	0.299235	0.152192	0.051034		1.36	0.733722	0.552429	0.324541	0.126929
1.3635	0.302678	0.15161	0.051416		1.3635	0.732806	0.552556	0.324531	0.129701
1.36683	0.296987	0.153481	0.05184		1.36683	0.737568	0.555151	0.326079	0.126873
1.37017	0.29731	0.155679	0.052121		1.37017	0.732326	0.553606	0.328252	0.127487
1.37333	0.300484	0.156979	0.055173		1.373	0.733911	0.552847	0.328944	0.125187
1.37667	0.299908	0.154565	0.052183		1.3765	0.732583	0.556462	0.328058	0.129574
1.38017	0.299004	0.157568	0.053939		1.38017	0.738109	0.554486	0.330507	0.128292
1.3835	0.304499	0.165621	0.053909		1.38317	0.739938	0.558751	0.329984	0.132487
1.38683	0.297617	0.157455	0.047065		1.38667	0.735219	0.558918	0.330145	0.12792
1.39017	0.306211	0.159315	0.049509		1.39017	0.733308	0.558454	0.331383	0.128562
1.39333	0.304641	0.157497	0.056268		1.39333	0.735567	0.562325	0.332245	0.128895
1.39667	0.30446	0.158939	0.054961		1.39667	0.740095	0.560125	0.3312	0.128588
1.40017	0.303139	0.158205	0.049236		1.40017	0.740018	0.562096	0.337777	0.130464
1.4035	0.302639	0.159508	0.052632		1.4035	0.743219	0.563522	0.333745	0.130475
1.40683	0.306027	0.153999	0.057133		1.40683	0.739311	0.561655	0.331229	0.131763
1.41033	0.306772	0.161556	0.054602		1.41	0.743614	0.561446	0.336171	0.129071
1.41333	0.302446	0.16027	0.053038		1.41333	0.742729	0.562487	0.338051	0.129374
1.41683	0.304701	0.161228	0.053398		1.41683	0.74452	0.565804	0.334863	0.131034
1.42017	0.305471	0.154179	0.050338		1.42017	0.742836	0.567966	0.337389	0.127933
1.4235	0.308661	0.159692	0.055919		1.4235	0.741936	0.565585	0.332368	0.133405
1.42683	0.305056	0.165629	0.056581		1.42667	0.743481	0.568343	0.339422	0.129573
1.43	0.304849	0.162634	0.05556		1.43	0.74474	0.567071	0.338819	0.130326
1.43333	0.309414	0.16243	0.051697		1.43333	0.751023	0.568648	0.340158	0.130277
1.43683	0.308908	0.157327	0.056773		1.43683	0.74375	0.573106	0.338804	0.134462
1.44017	0.302162	0.160802	0.057369		1.43983	0.745001	0.569531	0.337979	0.131839
1.4435	0.30707	0.164797	0.055542		1.4435	0.750476	0.569814	0.343643	0.134744
1.447	0.306238	0.166782	0.056345		1.44667	0.749412	0.57268	0.34159	0.133107
1.45	0.310868	0.161918	0.058851		1.44983	0.74591	0.575941	0.341989	0.131215
1.4535	0.312543	0.157982	0.055569		1.45333	0.753372	0.568901	0.343721	0.134554
1.45683	0.309829	0.164798	0.058502		1.45683	0.750574	0.570069	0.346002	0.134828
1.46017	0.312023	0.166045	0.05703		1.45983	0.74741	0.569422	0.342748	0.13502
1.4635	0.316164	0.162608	0.053367		1.4635	0.751799	0.572628	0.342988	0.13436
1.467	0.31367	0.163486	0.05887		1.46667	0.750286	0.572022	0.346179	0.13389
1.47	0.310382	0.165718	0.058414		1.46983	0.753495	0.579204	0.343868	0.139106
1.4735	0.308075	0.168186	0.057623		1.4735	0.754491	0.575794	0.345805	0.138712
1.47683	0.314248	0.167592	0.058253		1.47683	0.757022	0.574576	0.342324	0.141134
1.48017	0.313527	0.166566	0.058079		1.48	0.754969	0.573776	0.346197	0.13895
1.4835	0.31392	0.167833	0.053853		1.48333	0.754732	0.577144	0.34389	0.136827
1.48667	0.316525	0.164251	0.058815		1.4865	0.752892	0.577217	0.349229	0.135482
1.49	0.320264	0.17724	0.057156		1.48983	0.750218	0.575918	0.346045	0.139456
1.4935	0.318617	0.165822	0.05629		1.4935	0.756398	0.576786	0.349596	0.135613
1.49683	0.314184	0.163753	0.054867		1.4965	0.754929	0.576773	0.351154	0.137334
1.50017	0.316011	0.172957	0.058448		1.5	0.755348	0.576021	0.348536	0.142067
1.50367	0.315492	0.165645	0.056439		1.50333	0.756867	0.576916	0.348355	0.137975
1.50667	0.314411	0.16395	0.058435		1.5065	0.759171	0.584447	0.35254	0.136343
1.51017	0.319897	0.164486	0.057853		1.51017	0.755091	0.578188	0.350059	0.142382
1.5135	0.312165	0.171208	0.059588		1.5135	0.754307	0.579453	0.350723	0.138859
1.51683	0.318238	0.16971	0.059766		1.51667	0.758287	0.579759	0.351923	0.137911
1.52017	0.321928	0.1725	0.057483		1.52017	0.759213	0.581935	0.350397	0.138358
1.52333	0.318461	0.16788	0.058655		1.52333	0.75911	0.582758	0.354338	0.14067
1.52667	0.316752	0.166648	0.056476		1.52667	0.758041	0.583509	0.353534	0.139283
1.53017	0.321144	0.177536	0.058057		1.53017	0.759776	0.584761	0.353505	0.139593
1.5335	0.315412	0.168705	0.054198		1.53317	0.758813	0.583154	0.358652	0.141057
1.53683	0.327259	0.16412	0.055622		1.53683	0.760747	0.587532	0.352372	0.139791
1.54033	0.322647	0.172838	0.062667		1.54	0.759546	0.584708	0.357093	0.141547
1.54333	0.319034	0.169908	0.060591		1.54333	0.76448	0.585495	0.355533	0.144103
1.54683	0.31977	0.165513	0.055595		1.54683	0.76412	0.584075	0.359008	0.140548
1.55017	0.324264	0.172664	0.056952		1.55017	0.764266	0.584919	0.356935	0.142896
1.5535	0.320704	0.16822	0.0574		1.55333	0.761606	0.588054	0.353516	0.139148
1.55683	0.320188	0.168755	0.057036		1.55683	0.767858	0.593327	0.360772	0.142069
1.56033	0.318791	0.172099	0.058291		1.56	0.767493	0.59205	0.35874	0.143446
1.56333	0.32212	0.175064	0.06156		1.56317	0.766632	0.594141	0.360754	0.14343
1.56683	0.328365	0.1685	0.054452		1.56683	0.768261	0.592655	0.360663	0.142171
1.57017	0.327789	0.17399	0.062229		1.57017	0.766217	0.594769	0.361111	0.144732
1.5735	0.318756	0.175382	0.061194		1.57333	0.77212	0.591827	0.360318	0.145596
1.577	0.319981	0.16891	0.057667		1.57667	0.768791	0.591413	0.355989	0.141161
1.58	0.323044	0.16886	0.060475		1.58	0.770708	0.592699	0.363852	0.141956
1.5835	0.323405	0.177987	0.062771		1.58317	0.772442	0.596143	0.363646	0.142831
1.58683	0.322984	0.173209	0.057185		1.58683	0.771444	0.592856	0.360581	0.147885
1.59017	0.320877	0.176134	0.058443		1.58983	0.766877	0.594657	0.363174	0.147176
1.5935	0.324718	0.177991	0.058284		1.59333	0.768252	0.597034	0.363388	0.147488
1.59667	0.324126	0.174078	0.062751		1.59667	0.772831	0.595837	0.362712	0.146189
1.6	0.327764	0.172613	0.060289		1.6	0.772545	0.599088	0.367087	0.142785
1.6035	0.325727	0.178034	0.061687		1.60317	0.773841	0.597327	0.367662	0.149225
1.60683	0.322319	0.177901	0.059348		1.60683	0.776377	0.593896	0.360876	0.145668
1.61017	0.328367	0.173546	0.059636		1.61	0.773547	0.595057	0.365333	0.152795
1.6135	0.33021	0.174957	0.063338		1.6135	0.776762	0.597309	0.365736	0.147635
1.61667	0.325944	0.182783	0.063504		1.61667	0.774061	0.595841	0.37012	0.152679
1.62	0.325703	0.18163	0.060166		1.61983	0.772729	0.600228	0.368498	0.14654
1.6235	0.329718	0.175212	0.062573		1.6235	0.776226	0.60069	0.366086	0.150362
1.62683	0.329542	0.177903	0.059997		1.62683	0.776776	0.596826	0.368494	0.147882
1.63017	0.329543	0.174062	0.059895		1.63017	0.775111	0.602183	0.369316	0.147794
1.63367	0.327737	0.18261	0.065383		1.63333	0.778683	0.599503	0.370553	0.149025
1.63667	0.332873	0.184702	0.06075		1.63667	0.775912	0.599803	0.369877	0.14885
1.64017	0.33185	0.177866	0.061735		1.64017	0.780293	0.602268	0.372129	0.14711
1.6435	0.331975	0.178782	0.065031		1.6435	0.775283	0.605493	0.373222	0.153503
1.64683	0.328107	0.18068	0.06446		1.64683	0.778365	0.601809	0.374341	0.149131
1.65017	0.327598	0.181968	0.060572		1.65	0.777213	0.603742	0.375639	0.148919
1.65333	0.329319	0.174958	0.060834		1.65333	0.777926	0.605457	0.375122	0.144519
1.65667	0.335008	0.180699	0.064793		1.65667	0.775435	0.602142	0.371863	0.150834
1.66017	0.329784	0.180258	0.06726		1.66017	0.780271	0.605871	0.37677	0.147855
1.6635	0.331949	0.180358	0.061267		1.6635	0.781351	0.607656	0.37463	0.148297
1.66683	0.337215	0.185696	0.065818		1.66667	0.780677	0.605074	0.373356	0.150965
1.67033	0.332072	0.176727	0.058746		1.67	0.781171	0.60654	0.378469	0.150012
1.67333	0.330624	0.179312	0.062153		1.67333	0.781007	0.611248	0.37407	0.151828
1.67683	0.338697	0.186867	0.063289		1.6765	0.785124	0.610893	0.378211	0.150638
1.67983	0.3389	0.185529	0.066551		1.68017	0.785548	0.609228	0.380053	0.15256
1.6835	0.331614	0.172525	0.065319		1.6835	0.785478	0.607606	0.379936	0.152753
1.68683	0.33834	0.185419	0.06606		1.68683	0.781467	0.611824	0.374203	0.157774
1.69	0.328836	0.185244	0.063895		1.69	0.783157	0.607877	0.376294	0.152081
1.69333	0.334544	0.176019	0.061161		1.69333	0.786412	0.615286	0.381132	0.156413
1.69683	0.338294	0.180158	0.062725		1.6965	0.786555	0.61184	0.379924	0.149026
1.70017	0.340494	0.178612	0.066216		1.70017	0.783891	0.615316	0.381569	0.157199
1.7035	0.332549	0.177944	0.061009		1.7035	0.78389	0.614085	0.381792	0.152304
1.707	0.336122	0.183787	0.061356		1.70667	0.784033	0.610961	0.382647	0.155333
1.71	0.339744	0.185343	0.062228		1.71	0.789431	0.609988	0.38318	0.15408
1.7135	0.333287	0.179622	0.064413		1.71317	0.783317	0.613875	0.382233	0.157872
1.71683	0.336059	0.188789	0.069513		1.7165	0.788275	0.612109	0.384884	0.151645
1.72017	0.336076	0.188141	0.066102		1.72017	0.786604	0.613925	0.380795	0.154591
1.7235	0.33643	0.181775	0.061709		1.72333	0.788311	0.614578	0.384814	0.158559
1.727	0.339697	0.181745	0.063571		1.72667	0.790232	0.620875	0.386149	0.157411
1.73	0.335819	0.181432	0.06337		1.73	0.789906	0.614695	0.381363	0.161372
1.7335	0.333736	0.186786	0.06527		1.73317	0.789153	0.619704	0.38192	0.156471
1.73683	0.340309	0.183339	0.061711		1.73683	0.790395	0.61795	0.380657	0.154713
1.74017	0.343737	0.187535	0.062444		1.74017	0.788176	0.616722	0.384001	0.157697
1.7435	0.336407	0.184056	0.062177		1.74333	0.789626	0.614332	0.386498	0.158493
1.74667	0.334212	0.187196	0.064451		1.74667	0.794387	0.619242	0.388612	0.154063
1.75	0.341033	0.193179	0.065944		1.75	0.790271	0.619157	0.384193	0.159856
1.7535	0.337885	0.186213	0.065426		1.75317	0.790669	0.620687	0.387324	0.1609
1.75683	0.340892	0.184423	0.068106		1.75683	0.795182	0.619512	0.390033	0.158492
1.76017	0.338665	0.190455	0.067742		1.76017	0.792578	0.621559	0.387464	0.156743
1.76367	0.339891	0.188753	0.067979		1.76333	0.794133	0.623532	0.39	0.158213
1.76667	0.34261	0.186946	0.071309		1.76667	0.798324	0.618738	0.388705	0.158186
1.77017	0.34529	0.184785	0.06572		1.76983	0.794083	0.621654	0.393175	0.159017
1.7735	0.340947	0.186779	0.067592		1.7735	0.797883	0.623478	0.394249	0.164423
1.77683	0.341752	0.192741	0.061889		1.77683	0.795643	0.625177	0.39165	0.159011
1.78017	0.346385	0.196013	0.064584		1.78	0.795306	0.620847	0.392851	0.159375
1.78333	0.345138	0.189233	0.068046		1.78333	0.799071	0.624568	0.390499	0.164423
1.78667	0.339832	0.185089	0.065832		1.78667	0.796943	0.625652	0.395832	0.165492
1.79017	0.343736	0.186542	0.071421		1.78983	0.795574	0.623815	0.394113	0.152533
1.7935	0.342779	0.194936	0.068402		1.7935	0.799672	0.629779	0.390561	0.158535
1.79683	0.346532	0.18909	0.064736		1.79683	0.796916	0.621398	0.396062	0.161853
1.80033	0.348471	0.186851	0.068002		1.8	0.798397	0.629263	0.395432	0.160868
1.80333	0.343101	0.193767	0.071042		1.80333	0.795812	0.630441	0.391619	0.163671
1.80683	0.343554	0.191613	0.068775		1.80667	0.802277	0.628116	0.394875	0.163077
1.81017	0.351243	0.191162	0.066815		1.80983	0.800348	0.625021	0.396762	0.164742
1.8135	0.352912	0.193757	0.06921		1.8135	0.798575	0.630047	0.393124	0.162018
1.81683	0.346423	0.18612	0.064913		1.81683	0.798989	0.630446	0.397472	0.157864
1.82033	0.345079	0.194626	0.068303		1.82	0.800521	0.631018	0.397592	0.163979
1.82333	0.35027	0.190831	0.070996		1.82333	0.801708	0.632419	0.395424	0.167501
1.82683	0.349452	0.195006	0.066843		1.82683	0.805646	0.63035	0.398719	0.162776
1.83017	0.346807	0.187145	0.072529		1.83017	0.802916	0.632477	0.400579	0.160986
1.8335	0.346593	0.196462	0.070786		1.8335	0.800646	0.631341	0.393805	0.165444
1.83683	0.347341	0.19229	0.063222		1.83667	0.80512	0.632358	0.400225	0.164155
1.84	0.348366	0.191409	0.063572		1.84	0.808782	0.632906	0.401056	0.164614
1.84333	0.352554	0.19514	0.072867		1.84333	0.801238	0.632556	0.401358	0.168418
1.84683	0.347186	0.19562	0.064677		1.8465	0.803396	0.633924	0.397656	0.168266
1.85017	0.34326	0.187228	0.06991		1.84983	0.804458	0.636613	0.400819	0.167999
1.8535	0.351811	0.193423	0.068746		1.8535	0.804522	0.635155	0.400684	0.167032
1.857	0.350218	0.193126	0.066154		1.85667	0.801153	0.638036	0.399718	0.170463
1.86	0.345217	0.188883	0.066196		1.86	0.808771	0.636578	0.402528	0.164633
1.8635	0.351111	0.198818	0.070167		1.8635	0.801437	0.636987	0.406114	0.166896
1.86683	0.347109	0.192939	0.070329		1.86683	0.807256	0.634359	0.402126	0.172208
1.87017	0.354762	0.19008	0.068266		1.87017	0.808329	0.635945	0.409197	0.16378
1.8735	0.352225	0.19952	0.068303		1.8735	0.810402	0.634088	0.402362	0.170813
1.87667	0.351382	0.194753	0.069308		1.87667	0.80612	0.638224	0.400971	0.16692
1.88	0.346762	0.197707	0.070548		1.88	0.807791	0.640052	0.406081	0.168813
1.8835	0.354276	0.198151	0.06769		1.88317	0.811708	0.636897	0.407948	0.1665
1.88683	0.354345	0.194421	0.071424		1.88683	0.808189	0.638519	0.405042	0.172091
1.89017	0.351315	0.196185	0.068905		1.89017	0.810212	0.64092	0.40961	0.162718
1.89367	0.351136	0.203293	0.071835		1.89333	0.811025	0.637126	0.408189	0.169982
1.89667	0.356082	0.198098	0.070348		1.89667	0.809492	0.639285	0.409534	0.169324
1.90017	0.352901	0.195317	0.071274		1.90017	0.808012	0.640172	0.407278	0.167056
1.9035	0.35602	0.195322	0.069533		1.90317	0.813407	0.64178	0.408005	0.165449
1.90683	0.349377	0.20085	0.073317		1.90683	0.807497	0.639968	0.406899	0.17027
1.91017	0.356462	0.197869	0.070064		1.91017	0.812084	0.641393	0.412104	0.169708
1.91333	0.355118	0.196263	0.071401		1.91317	0.812555	0.641185	0.410174	0.170621
1.91667	0.358801	0.19586	0.073055		1.91667	0.813474	0.646362	0.409622	0.172765
1.92017	0.355608	0.198768	0.075521		1.92017	0.814359	0.642752	0.409153	0.170941
1.9235	0.354593	0.199961	0.072633		1.92317	0.812336	0.64426	0.413161	0.16859
1.92683	0.361683	0.200383	0.068848		1.92683	0.810713	0.641661	0.41567	0.170375
1.93033	0.35971	0.19724	0.069962		1.93	0.812578	0.64883	0.412147	0.176215
1.93333	0.357416	0.197589	0.070288		1.93317	0.816761	0.645062	0.412615	0.17457
1.93683	0.361271	0.198223	0.074102		1.93667	0.812732	0.648935	0.410649	0.170045
1.94017	0.35895	0.205454	0.072823		1.94017	0.812193	0.645153	0.412743	0.176264
1.9435	0.359503	0.195338	0.072054		1.9435	0.815732	0.646407	0.418763	0.173795
1.94683	0.362249	0.202674	0.075457		1.94683	0.81567	0.652534	0.415382	0.173519
1.95	0.360409	0.203109	0.070124		1.94967	0.819399	0.64507	0.414041	0.172452
1.95333	0.353169	0.20565	0.070884		1.95317	0.817895	0.648419	0.411876	0.173413
1.95683	0.35857	0.202386	0.069447		1.95683	0.817744	0.650453	0.417962	0.174725
1.96017	0.362595	0.202873	0.078864		1.95983	0.816825	0.649929	0.418745	0.175945
1.9635	0.357412	0.20117	0.07454		1.96333	0.816874	0.652913	0.415232	0.175675
1.96683	0.358819	0.201964	0.06993		1.96683	0.820317	0.652135	0.416115	0.17867
1.97	0.361473	0.201123	0.073226		1.97	0.817644	0.652993	0.418679	0.17617
1.97333	0.359917	0.199756	0.073576		1.97333	0.816687	0.651776	0.413238	0.171199
1.97683	0.359903	0.199609	0.074534		1.9765	0.822385	0.655217	0.421453	0.177154
1.98017	0.360661	0.210174	0.073816		1.97983	0.821909	0.653662	0.417815	0.176859
1.9835	0.360539	0.204987	0.069773		1.9835	0.820226	0.651849	0.416393	0.175212
1.987	0.359967	0.199207	0.071367		1.98633	0.82135	0.649827	0.419717	0.176545
1.99	0.365656	0.206781	0.073326		1.98983	0.820982	0.654774	0.419503	0.174011
1.9935	0.357238	0.206465	0.073582		1.9935	0.822658	0.654216	0.421759	0.179257
1.99683	0.361324	0.199295	0.071439		1.9965	0.822462	0.65374	0.419071	0.177755
2.00017	0.367886	0.203482	0.074258		2.00017	0.823012	0.654232	0.420553	0.179034
2.0035	0.361396	0.20607	0.074104		2.0035	0.826052	0.657531	0.421458	0.178019
2.00667	0.359836	0.201635	0.073318		2.0065	0.823238	0.65234	0.422426	0.173697
2.01	0.362298	0.207493	0.071689		2.01	0.820781	0.656164	0.422073	0.178447
2.0135	0.369926	0.202596	0.071949		2.0135	0.820371	0.654869	0.421866	0.178581
2.01683	0.363192	0.196586	0.071576		2.0165	0.824183	0.655959	0.422965	0.177848
2.02017	0.364745	0.207503	0.07338		2.02017	0.822656	0.652711	0.425209	0.181152
2.02367	0.358721	0.204859	0.07063		2.02333	0.820595	0.65552	0.423352	0.179757
2.02667	0.358842	0.203112	0.071958		2.0265	0.823869	0.655878	0.42539	0.183263
2.03017	0.366767	0.201111	0.072638		2.03	0.824562	0.656091	0.421645	0.179318
2.0335	0.365221	0.202301	0.077607		2.0335	0.82753	0.65761	0.427867	0.176431
2.03683	0.363141	0.204402	0.075727		2.0365	0.825393	0.655112	0.428244	0.177541
2.04017	0.366703	0.208061	0.073237		2.04017	0.826344	0.660729	0.426814	0.182771
2.04367	0.367413	0.20636	0.073367		2.043	0.826488	0.661568	0.429767	0.175888
2.04667	0.366879	0.203258	0.075812		2.0465	0.827142	0.66236	0.428685	0.181514
2.05017	0.364204	0.210596	0.073694		2.05017	0.830176	0.666527	0.428531	0.180557
2.0535	0.366169	0.207558	0.073785		2.05317	0.827855	0.657839	0.433137	0.181333
2.05683	0.367608	0.207683	0.077515		2.05667	0.827204	0.664104	0.431567	0.182852
2.06017	0.36996	0.204291	0.074387		2.06017	0.830149	0.667627	0.430447	0.180598
2.06333	0.369797	0.207202	0.074213		2.06317	0.830873	0.669058	0.432066	0.177243
2.06683	0.360475	0.213263	0.074602		2.06667	0.83004	0.666923	0.431478	0.188971
2.07017	0.368359	0.211028	0.073015		2.07017	0.833789	0.65924	0.432046	0.182831
2.0735	0.371959	0.207586	0.076867		2.07317	0.829534	0.662932	0.430712	0.177743
2.07683	0.368558	0.207678	0.078622		2.07683	0.833582	0.663001	0.429444	0.181218
2.08033	0.366036	0.209596	0.07686		2.08	0.829638	0.66859	0.434998	0.184919
2.08333	0.365137	0.217112	0.073239		2.08317	0.832243	0.666181	0.43278	0.184062
2.08683	0.372961	0.208878	0.075366		2.08683	0.831297	0.666376	0.429637	0.183087
2.09017	0.370348	0.208848	0.074995		2.09017	0.835741	0.670189	0.432236	0.181131
2.0935	0.369619	0.214313	0.076482		2.0935	0.83509	0.665021	0.430181	0.184963
2.09683	0.36497	0.20983	0.079867		2.09667	0.837946	0.667704	0.432279	0.186076
2.1	0.372233	0.213009	0.075035		2.1	0.836287	0.669329	0.436693	0.183112
2.10333	0.376235	0.206286	0.074418		2.10333	0.83779	0.665759	0.437289	0.185031
2.10683	0.375426	0.209958	0.076777		2.10683	0.834798	0.672087	0.436304	0.188304
2.11017	0.368827	0.209557	0.074033		2.10983	0.836015	0.667177	0.434714	0.185825
2.1135	0.3727	0.210947	0.076809		2.1135	0.841328	0.668724	0.434085	0.187664
2.11667	0.376899	0.20987	0.073575		2.11667	0.838401	0.667609	0.436815	0.188303
2.12	0.372907	0.211829	0.080441		2.11983	0.838162	0.668255	0.436074	0.192427
2.1235	0.371723	0.209396	0.077512		2.1235	0.837895	0.668709	0.440802	0.185107
2.12683	0.376552	0.217194	0.081532		2.12683	0.836896	0.670535	0.433587	0.186566
2.13017	0.380213	0.211801	0.075329		2.13	0.834421	0.668673	0.435353	0.186645
2.1335	0.370424	0.208602	0.073807		2.1335	0.839318	0.674731	0.438383	0.186988
2.13667	0.373205	0.210344	0.07906		2.13667	0.837583	0.67041	0.437246	0.190497
2.14	0.370821	0.215797	0.079267		2.13983	0.837183	0.672717	0.437417	0.188855
2.14317	0.375322	0.210731	0.076981		2.1435	0.836128	0.67498	0.440088	0.185255
2.14683	0.381166	0.213638	0.078303		2.14683	0.842504	0.676659	0.439773	0.187551
2.15017	0.375117	0.213235	0.075762		2.15	0.840936	0.677054	0.439967	0.188426
2.15367	0.37614	0.215136	0.071163		2.15333	0.839702	0.676032	0.439824	0.188391
2.15667	0.374094	0.213808	0.072265		2.15667	0.839312	0.672695	0.44116	0.192274
2.16017	0.37473	0.212712	0.078964		2.16	0.843003	0.672248	0.43966	0.191065
2.16317	0.376435	0.211125	0.079674		2.1635	0.839363	0.677447	0.444622	0.187006
2.16683	0.374218	0.217199	0.082466		2.16683	0.840417	0.67941	0.441291	0.193766
2.17017	0.373383	0.215527	0.072446		2.17	0.835636	0.675279	0.443935	0.190655
2.17367	0.376146	0.211216	0.074914		2.17333	0.841508	0.676246	0.443686	0.188945
2.17667	0.378521	0.208985	0.077552		2.1765	0.847481	0.677563	0.445724	0.189197
2.18017	0.376332	0.218377	0.08026		2.17983	0.839771	0.677419	0.443559	0.188641
2.1835	0.370976	0.213765	0.077063		2.1835	0.839122	0.68033	0.448495	0.191212
2.18683	0.383343	0.220321	0.082132		2.18683	0.843983	0.67614	0.443652	0.18953
2.19017	0.380105	0.213884	0.080837		2.19	0.845271	0.682407	0.446332	0.190056
2.19333	0.376949	0.212904	0.081104		2.19333	0.843151	0.678742	0.447392	0.189122
2.19667	0.37619	0.212517	0.083623		2.1965	0.842843	0.679892	0.447582	0.187179
2.20017	0.373205	0.220583	0.077767		2.20017	0.843393	0.678549	0.441666	0.189224
2.2035	0.37979	0.210155	0.078677		2.2035	0.85145	0.67798	0.450401	0.190096
2.20683	0.383005	0.214317	0.077669		2.20683	0.844842	0.68207	0.447207	0.191664
2.21	0.378666	0.214477	0.080708		2.21	0.847678	0.682421	0.447568	0.191451
2.21333	0.372392	0.216528	0.084588		2.21333	0.846043	0.683173	0.447878	0.192369
2.21683	0.381452	0.214791	0.081853		2.21683	0.849735	0.684657	0.452989	0.193309
2.22017	0.384204	0.212544	0.077194		2.22017	0.847671	0.681497	0.451622	0.196078
2.2235	0.377339	0.217327	0.083961		2.22333	0.847215	0.681243	0.451209	0.190262
2.22683	0.379529	0.216955	0.080977		2.22683	0.850514	0.681432	0.449876	0.196919
2.23	0.381134	0.216452	0.077624		2.23	0.84651	0.680419	0.448948	0.197673
2.23333	0.384634	0.219043	0.082211		2.23317	0.852186	0.680555	0.447637	0.199025
2.23683	0.380757	0.214612	0.080254		2.23683	0.851007	0.685869	0.454029	0.194756
2.24017	0.378072	0.220492	0.082347		2.24017	0.851945	0.682511	0.452014	0.195708
2.2435	0.376937	0.221976	0.08544		2.24333	0.850286	0.687801	0.449291	0.1968
2.247	0.384339	0.214045	0.079997		2.247	0.851253	0.690297	0.45104	0.194941
2.25	0.385344	0.218371	0.084009		2.25	0.851521	0.68781	0.453962	0.197348
2.2535	0.383956	0.221665	0.084269		2.25317	0.85196	0.6837	0.449801	0.197199
2.25683	0.380748	0.218818	0.079817		2.25683	0.849166	0.68644	0.448816	0.198411
2.26017	0.383923	0.224418	0.076971		2.26017	0.849663	0.682874	0.453704	0.198535
2.2635	0.386342	0.222066	0.084006		2.26333	0.848935	0.689663	0.453644	0.195443
2.26667	0.383272	0.222101	0.082394		2.26667	0.852466	0.685664	0.452439	0.194825
2.27	0.385333	0.217526	0.080169		2.27	0.851312	0.688233	0.45872	0.196431
2.2735	0.38743	0.224976	0.079958		2.27317	0.854225	0.689445	0.452274	0.199053
2.27683	0.386555	0.220585	0.08183		2.27683	0.854572	0.691269	0.454464	0.194306
2.28017	0.38328	0.21865	0.081073		2.28017	0.855136	0.689236	0.457438	0.198424
2.28367	0.387104	0.225673	0.079117		2.28333	0.851031	0.68954	0.45553	0.200493
2.28667	0.388858	0.220917	0.078428		2.28667	0.851149	0.689396	0.456926	0.193811
2.29017	0.382963	0.220822	0.078462		2.28983	0.85517	0.687769	0.457611	0.194825
2.2935	0.388702	0.220197	0.081107		2.29317	0.857149	0.689702	0.460243	0.195133
2.29683	0.381275	0.222269	0.084194		2.29683	0.855201	0.690373	0.460409	0.197562
2.30017	0.390536	0.217766	0.076976		2.3	0.856218	0.689951	0.458061	0.198147
2.30367	0.391283	0.224811	0.083601		2.30333	0.857383	0.693308	0.460029	0.200968
2.30667	0.389419	0.223849	0.087334		2.30667	0.854813	0.688829	0.457144	0.19666
2.31017	0.381952	0.221751	0.083166		2.30983	0.857647	0.693411	0.462592	0.200374
2.3135	0.386445	0.224025	0.083688		2.3135	0.856082	0.690942	0.461219	0.200992
2.31683	0.391009	0.220295	0.084089		2.31667	0.854925	0.694691	0.46029	0.200861
2.32017	0.390293	0.219767	0.080998		2.32	0.861044	0.690622	0.460685	0.197939
2.32333	0.388216	0.222428	0.085432		2.32333	0.858814	0.694738	0.46458	0.196583
2.32667	0.390777	0.229932	0.085755		2.32667	0.857879	0.694714	0.463435	0.202257
2.33017	0.382361	0.219075	0.076319		2.33017	0.86172	0.696138	0.467128	0.199507
2.3335	0.392685	0.221384	0.082419		2.3335	0.859448	0.698536	0.460777	0.203511
2.33683	0.391687	0.227	0.084233		2.33667	0.857139	0.696295	0.462593	0.199277
2.34033	0.385244	0.219539	0.083367		2.34	0.861534	0.693086	0.462769	0.200931
2.34333	0.38535	0.223659	0.081118		2.34333	0.856439	0.698332	0.468648	0.206741
2.34683	0.3933	0.225275	0.083905		2.3465	0.8583	0.698562	0.463862	0.202829
2.35017	0.392916	0.2212	0.085496		2.35017	0.862493	0.701302	0.466794	0.202702
2.3535	0.38735	0.223199	0.083529		2.3535	0.86153	0.700299	0.466467	0.204477
2.35683	0.387229	0.232701	0.085012		2.35667	0.863954	0.699845	0.467144	0.205646
2.36	0.389561	0.225701	0.08302		2.36	0.860811	0.696326	0.465315	0.207175
2.36333	0.392607	0.218573	0.0808		2.36333	0.862744	0.702429	0.465512	0.199322
2.36683	0.393632	0.229724	0.089763		2.3665	0.86757	0.699469	0.467992	0.202677
2.36983	0.393448	0.233426	0.088104		2.37017	0.862333	0.699843	0.471026	0.200944
2.3735	0.390639	0.229483	0.079952		2.3735	0.863974	0.699473	0.465099	0.203406
2.377	0.398626	0.223157	0.082703		2.37667	0.864465	0.700044	0.463708	0.207199
2.38	0.393157	0.224086	0.087591		2.38	0.861911	0.701963	0.465849	0.20439
2.3835	0.385172	0.229323	0.086145		2.3835	0.863853	0.702937	0.470336	0.203771
2.38683	0.387159	0.231289	0.085869		2.3865	0.865947	0.699928	0.47116	0.204218
2.39	0.396207	0.228098	0.087483		2.39017	0.865572	0.701679	0.470041	0.205842
2.3935	0.395477	0.226759	0.086517		2.39333	0.864576	0.695321	0.468909	0.202963
2.397	0.396251	0.233207	0.086628		2.39667	0.861458	0.701073	0.471432	0.207573
2.4	0.391223	0.232665	0.086217		2.4	0.865343	0.701029	0.4697	0.208197
2.4035	0.394094	0.231175	0.087512		2.40317	0.866249	0.699128	0.467377	0.201708
2.40683	0.398706	0.225217	0.084024		2.4065	0.866545	0.706611	0.470036	0.202842
2.41017	0.400259	0.233026	0.084627		2.41017	0.866181	0.704237	0.467724	0.207392
2.41367	0.394306	0.230123	0.085966		2.41333	0.869319	0.70286	0.472472	0.20761
2.41667	0.391241	0.227794	0.088803		2.41667	0.867798	0.705771	0.472634	0.204694
2.42017	0.39852	0.231848	0.085148		2.42	0.867094	0.70143	0.471822	0.210286
2.4235	0.39725	0.230519	0.09009		2.42317	0.865124	0.702402	0.471827	0.206617
2.42683	0.397293	0.228917	0.08814		2.42683	0.865561	0.7017	0.472615	0.209917
2.43017	0.398678	0.238897	0.089696		2.43017	0.869504	0.705718	0.472633	0.204533
2.43367	0.394405	0.230138	0.083868		2.43333	0.869606	0.704208	0.474443	0.203378
2.43667	0.394275	0.227403	0.092061		2.43667	0.867247	0.704904	0.476236	0.211633
2.44017	0.396677	0.234705	0.087563		2.44017	0.869666	0.707016	0.47206	0.205209
2.4435	0.392083	0.235422	0.088381		2.4435	0.872318	0.707389	0.476823	0.205734
2.44683	0.39495	0.230144	0.084531		2.44683	0.869228	0.701498	0.475255	0.208252
2.45017	0.400338	0.233266	0.088928		2.45	0.872306	0.709575	0.474021	0.208989
2.45367	0.398553	0.228574	0.086903		2.45333	0.871181	0.71054	0.475503	0.203517
2.45667	0.394238	0.227687	0.084601		2.45667	0.870794	0.705067	0.477076	0.209557
2.46017	0.396002	0.234869	0.087738		2.45983	0.869721	0.712093	0.47801	0.212024
2.4635	0.39981	0.23289	0.090434		2.4635	0.872708	0.711162	0.472958	0.21077
2.46683	0.396889	0.230646	0.085885		2.46683	0.871882	0.711314	0.479945	0.20857
2.47033	0.39875	0.241924	0.085698		2.47	0.871096	0.712743	0.48117	0.212044
2.47317	0.402186	0.236555	0.088675		2.47333	0.877515	0.711476	0.47819	0.20996
2.47683	0.394917	0.229922	0.085361		2.47683	0.875571	0.710384	0.479019	0.209189
2.48017	0.403885	0.232461	0.086975		2.47983	0.880591	0.711627	0.479538	0.213254
2.48333	0.39999	0.235961	0.086642		2.4835	0.875041	0.715432	0.478537	0.210068
2.48683	0.394164	0.229804	0.086368		2.48683	0.872242	0.711308	0.480934	0.210196
2.49033	0.395817	0.237114	0.08379		2.48983	0.878859	0.711137	0.479484	0.212446
2.49317	0.403548	0.229863	0.087789		2.49333	0.873289	0.713983	0.478022	0.211721
2.49683	0.395061	0.233446	0.082783		2.49683	0.87879	0.712563	0.477658	0.210821
2.50017	0.400359	0.233473	0.088561		2.49983	0.881874	0.708095	0.483206	0.208517
2.50333	0.39865	0.235138	0.088442		2.5035	0.874898	0.713253	0.478935	0.215917
2.507	0.401441	0.234857	0.089989		2.50667	0.872059	0.713237	0.479296	0.211178
2.51	0.402784	0.229615	0.087798		2.51	0.878543	0.717017	0.480737	0.214494
2.5135	0.398867	0.241734	0.091128		2.51333	0.875826	0.713983	0.481015	0.216812
2.51683	0.395108	0.23841	0.091044		2.5165	0.87554	0.715239	0.476187	0.216759
2.52017	0.398045	0.235387	0.084191		2.51983	0.87455	0.712677	0.483157	0.210983
2.5235	0.410416	0.236615	0.088999		2.5235	0.877761	0.712366	0.480694	0.214927
2.52667	0.404219	0.234291	0.092219		2.52667	0.878003	0.710022	0.480153	0.215703
2.53	0.400558	0.236001	0.090207		2.53	0.876695	0.71527	0.481286	0.214504
2.5335	0.400327	0.241253	0.088871		2.5335	0.876037	0.712374	0.483029	0.216711
2.53683	0.399243	0.235978	0.094439		2.5365	0.880024	0.712928	0.481452	0.213241
2.54017	0.404245	0.235956	0.089389		2.54017	0.878373	0.71654	0.487476	0.214398
2.54367	0.405399	0.236876	0.091421		2.5435	0.87656	0.717266	0.486081	0.218379
2.54667	0.403347	0.241521	0.092335		2.54667	0.877567	0.718976	0.484528	0.2152
2.55	0.40165	0.236627	0.089449		2.55	0.885238	0.714331	0.490258	0.216931
2.5535	0.40454	0.237415	0.091315		2.5535	0.877766	0.717974	0.485922	0.213708
2.55683	0.407227	0.234704	0.093302		2.55683	0.880627	0.720145	0.487209	0.217013
2.56017	0.402487	0.239589	0.08937		2.56017	0.883075	0.718692	0.486089	0.214529
2.56367	0.40144	0.243511	0.090465		2.563	0.88099	0.71848	0.485752	0.216436
2.56667	0.408628	0.240792	0.090565		2.56667	0.880704	0.715221	0.48715	0.217057
2.57017	0.404351	0.237747	0.094949		2.57017	0.879214	0.715284	0.491749	0.215618
2.5735	0.40347	0.238019	0.088765		2.57317	0.882912	0.718138	0.487956	0.217287
2.57667	0.404325	0.241496	0.092267		2.57683	0.87997	0.725073	0.487621	0.218437
2.58033	0.407898	0.238914	0.089206		2.58017	0.887164	0.722766	0.490872	0.21708
2.58333	0.407424	0.238215	0.092343		2.58317	0.883028	0.723544	0.488723	0.217957
2.58667	0.40934	0.241495	0.0932		2.58667	0.881501	0.720613	0.487527	0.220101
2.59017	0.406827	0.243591	0.09122		2.59017	0.882949	0.722858	0.487698	0.219568
2.5935	0.404714	0.23581	0.087421		2.59317	0.883057	0.721829	0.492656	0.218778
2.59667	0.404016	0.233162	0.092854		2.59683	0.884693	0.722279	0.489811	0.22172
2.60033	0.405756	0.235212	0.090515		2.6	0.883949	0.722532	0.492434	0.223627
2.60333	0.405541	0.239421	0.093503		2.60317	0.883065	0.720759	0.487148	0.217635
2.6065	0.404268	0.237274	0.083212		2.60683	0.887131	0.723957	0.492257	0.221058
2.61017	0.408688	0.23791	0.094905		2.60983	0.880546	0.723263	0.489801	0.220561
2.6135	0.406693	0.236529	0.09391		2.61333	0.887962	0.7217	0.491754	0.2203
2.61667	0.409599	0.238895	0.090996		2.61683	0.882134	0.721975	0.492642	0.22483
2.62033	0.408724	0.243132	0.088917		2.62	0.885771	0.727106	0.489163	0.223224
2.62333	0.402773	0.241574	0.093824		2.62317	0.887944	0.726888	0.493411	0.222739
2.6265	0.409178	0.238354	0.089984		2.62683	0.885356	0.72354	0.493901	0.223287
2.63017	0.408703	0.242492	0.093399		2.63017	0.880468	0.723143	0.49159	0.224439
2.6335	0.404694	0.232983	0.091525		2.6335	0.884771	0.73029	0.494738	0.224819
2.637	0.411233	0.24077	0.090956		2.63667	0.887109	0.727014	0.494613	0.220793
2.64	0.412775	0.23797	0.094841		2.63983	0.888743	0.725752	0.495614	0.223317
2.6435	0.408011	0.237738	0.096529		2.64317	0.888384	0.727197	0.490718	0.219018
2.64683	0.406812	0.242754	0.09136		2.64683	0.887464	0.727616	0.494838	0.225281
2.65017	0.407083	0.247472	0.09254		2.65017	0.884843	0.724702	0.497002	0.223082
2.6535	0.411499	0.241959	0.088188		2.6535	0.888105	0.726455	0.500289	0.218823
2.65667	0.41424	0.238086	0.09129		2.65667	0.891753	0.72728	0.498352	0.223167
2.66	0.415499	0.246142	0.091666		2.66	0.885661	0.728195	0.492989	0.225914
2.6635	0.406168	0.247929	0.089122		2.6635	0.89048	0.730534	0.500482	0.226259
2.66683	0.410992	0.242955	0.086297		2.66683	0.887675	0.727595	0.495482	0.22446
2.67017	0.41513	0.243389	0.092467		2.67017	0.888438	0.728785	0.497154	0.225967
2.6735	0.406136	0.243025	0.093542		2.67333	0.892113	0.726927	0.49418	0.224654
2.67667	0.411341	0.241865	0.09555		2.67667	0.889059	0.731248	0.49971	0.223084
2.68	0.413608	0.246918	0.089067		2.68	0.889945	0.731826	0.500104	0.225534
2.6835	0.414239	0.244887	0.092686		2.6835	0.889512	0.729459	0.500054	0.220918
2.68683	0.414847	0.240678	0.09126		2.68683	0.891154	0.729944	0.502563	0.224833
2.69	0.410847	0.245964	0.091054		2.69017	0.892211	0.733393	0.500313	0.226126
2.69367	0.410682	0.248745	0.094416		2.69333	0.889729	0.732234	0.498277	0.224484
2.69667	0.410297	0.245776	0.09336		2.6965	0.89272	0.739181	0.501331	0.21967
2.70017	0.41649	0.239764	0.095785		2.70017	0.89151	0.730399	0.500241	0.225507
2.7035	0.42075	0.247509	0.098347		2.7035	0.890619	0.733669	0.500511	0.223269
2.70683	0.411243	0.246046	0.096407		2.70667	0.894899	0.733827	0.502655	0.22669
2.71	0.411932	0.245555	0.095161		2.71017	0.898163	0.737056	0.501865	0.230505
2.71367	0.418014	0.248752	0.096042		2.71333	0.892233	0.735196	0.504574	0.228689
2.71667	0.416814	0.247496	0.098918		2.7165	0.892404	0.731294	0.500514	0.22763
2.71983	0.411863	0.251687	0.09615		2.72017	0.895539	0.732609	0.500967	0.227782
2.7235	0.418704	0.250571	0.094551		2.72317	0.896335	0.736988	0.502937	0.228986
2.72683	0.417618	0.246777	0.093464		2.72667	0.899325	0.728631	0.504409	0.228797
2.73	0.416448	0.243283	0.096134		2.73	0.894234	0.735876	0.509571	0.221779
2.73333	0.417346	0.249157	0.097112		2.73333	0.894378	0.735104	0.504405	0.229434
2.73683	0.414591	0.253093	0.098689		2.7365	0.897715	0.737961	0.504503	0.229858
2.73983	0.415886	0.246926	0.095899		2.74017	0.897502	0.733591	0.506781	0.229662
2.7435	0.418874	0.25157	0.098392		2.74333	0.897286	0.738327	0.506014	0.227529
2.74683	0.417211	0.246298	0.095848		2.74667	0.896113	0.733297	0.50864	0.23176
2.75033	0.418147	0.249824	0.096665		2.75	0.897015	0.735339	0.505399	0.22649
2.75333	0.41605	0.245876	0.094389		2.75317	0.89684	0.739594	0.504053	0.228135
2.75683	0.420314	0.248471	0.094376		2.7565	0.894778	0.739984	0.508382	0.231479
2.76017	0.413256	0.246301	0.094047		2.76017	0.904303	0.739257	0.505533	0.225583
2.7635	0.415591	0.251115	0.095853		2.7635	0.894688	0.738314	0.506827	0.230037
2.767	0.417179	0.251891	0.09714		2.76667	0.894758	0.730465	0.499927	0.226572
2.77	0.41857	0.248374	0.097977		2.77	0.898857	0.737445	0.508863	0.231036
2.7735	0.419402	0.244797	0.095537		2.77317	0.899371	0.739724	0.504191	0.226786
2.77683	0.419045	0.253629	0.097821		2.77683	0.899986	0.737736	0.50574	0.23499
2.78017	0.412825	0.248621	0.092914		2.78017	0.897812	0.737989	0.507122	0.231662
2.7835	0.42122	0.252246	0.096804		2.7835	0.898562	0.738478	0.505793	0.232343
2.787	0.420053	0.245154	0.097254		2.78667	0.900195	0.737561	0.507262	0.232466
2.79	0.416924	0.252572	0.096631		2.79	0.902222	0.741987	0.507619	0.226481
2.7935	0.413052	0.251722	0.096627		2.7935	0.900269	0.737565	0.512263	0.228751
2.79683	0.420527	0.251484	0.097205		2.79683	0.898802	0.739657	0.512006	0.236172
2.80017	0.422934	0.242603	0.095651		2.80017	0.900698	0.741935	0.510105	0.231872
2.8035	0.422548	0.253425	0.098202		2.80333	0.899513	0.7417	0.511871	0.233968
2.80667	0.421684	0.252411	0.092052		2.80667	0.90071	0.742382	0.512066	0.231461
2.81	0.418793	0.250116	0.096319		2.81	0.900996	0.74058	0.509755	0.234907
2.8135	0.422313	0.248814	0.090644		2.8135	0.900801	0.73602	0.514348	0.231268
2.81683	0.422367	0.25464	0.095941		2.81683	0.900977	0.741868	0.509499	0.2299
2.82017	0.413967	0.255254	0.102868		2.82	0.904416	0.748887	0.512195	0.230667
2.82333	0.415578	0.251097	0.095937		2.82333	0.900954	0.739918	0.516282	0.231805
2.82667	0.424254	0.252244	0.091778		2.82667	0.905258	0.741349	0.517277	0.235886
2.83017	0.42408	0.251845	0.09895		2.82983	0.903799	0.748558	0.51003	0.235446
2.83317	0.419253	0.250545	0.098381		2.8335	0.903062	0.743979	0.518224	0.237193
2.83683	0.419522	0.249096	0.102119		2.83667	0.907095	0.749948	0.517928	0.233724
2.84017	0.420014	0.254595	0.096988		2.84	0.904662	0.747455	0.514901	0.234547
2.84333	0.422115	0.247712	0.100303		2.84333	0.906746	0.74377	0.517412	0.234845
2.84667	0.424396	0.250908	0.09712		2.84667	0.90476	0.747295	0.51682	0.232114
2.85017	0.421866	0.255088	0.097397		2.85017	0.904792	0.745969	0.517626	0.236879
2.8535	0.418685	0.255075	0.097964		2.8535	0.906238	0.748187	0.519224	0.23772
2.85683	0.422194	0.251588	0.099335		2.85667	0.908241	0.747952	0.519155	0.235768
2.86033	0.425341	0.250862	0.10251		2.86	0.906111	0.747486	0.512944	0.238696
2.86333	0.422714	0.258422	0.101869		2.86333	0.904876	0.745401	0.516011	0.236534
2.86683	0.418355	0.256691	0.098526		2.86667	0.905905	0.745915	0.517875	0.238265
2.87017	0.426862	0.258697	0.097373		2.87017	0.907279	0.749544	0.51513	0.238399
2.8735	0.422798	0.255962	0.101111		2.8735	0.912799	0.74843	0.521389	0.236758
2.87683	0.423729	0.255582	0.100086		2.87667	0.905258	0.747589	0.519237	0.241695
2.88033	0.422315	0.263411	0.105684		2.88	0.907514	0.748262	0.517994	0.240332
2.88333	0.424982	0.257267	0.098472		2.88333	0.905956	0.750755	0.521005	0.23904
2.88683	0.42515	0.250354	0.098262		2.88683	0.908557	0.745366	0.517431	0.236835
2.89017	0.428183	0.259366	0.098129		2.89017	0.908507	0.749729	0.516875	0.241059
2.8935	0.424656	0.259868	0.097561		2.8935	0.91223	0.751657	0.516722	0.235846
2.897	0.423895	0.253188	0.096215		2.89667	0.908299	0.750505	0.517843	0.238635
2.9	0.429242	0.250918	0.09723		2.9	0.909287	0.747706	0.517446	0.23904
2.9035	0.425004	0.258478	0.105604		2.90333	0.910367	0.748212	0.519783	0.23768
2.9065	0.423078	0.260142	0.102698		2.90683	0.908162	0.750346	0.521051	0.240092
2.91017	0.42803	0.260141	0.101812		2.91017	0.908622	0.749486	0.520232	0.241352
2.9135	0.426126	0.257679	0.101906		2.91333	0.909313	0.751208	0.516252	0.241534
2.91667	0.425459	0.255668	0.098464		2.91667	0.909998	0.746805	0.523439	0.241451
2.92	0.425467	0.257112	0.09969		2.92	0.912264	0.748993	0.523116	0.240469
2.9235	0.427954	0.258669	0.099299		2.9235	0.908677	0.751603	0.524792	0.241223
2.9265	0.427167	0.257675	0.097829		2.92683	0.911744	0.748882	0.525112	0.241249
2.93017	0.43262	0.256157	0.10233		2.93017	0.911489	0.748716	0.517661	0.241184
2.9335	0.429108	0.259731	0.105728		2.93333	0.908807	0.753324	0.523406	0.24477
2.93667	0.426152	0.262254	0.100419		2.93667	0.914882	0.755408	0.525319	0.237088
2.94	0.427585	0.256516	0.097012		2.94	0.910102	0.75228	0.525598	0.241155
2.9435	0.431114	0.258589	0.102743		2.94317	0.911363	0.754832	0.526576	0.239055
2.94683	0.429547	0.259449	0.096307		2.94683	0.910635	0.754271	0.528105	0.239686
2.95017	0.427985	0.25696	0.098588		2.95017	0.91008	0.750435	0.525062	0.239017
2.95367	0.431555	0.262774	0.102823		2.95333	0.911545	0.753503	0.525502	0.243487
2.95667	0.428318	0.260387	0.101795		2.95667	0.909776	0.753729	0.525999	0.239943
2.96017	0.427913	0.254093	0.097493		2.96017	0.911067	0.757581	0.526018	0.240079
2.9635	0.432197	0.260788	0.10288		2.96317	0.916281	0.755279	0.52231	0.240862
2.96683	0.425463	0.260188	0.097628		2.96683	0.911809	0.761556	0.530279	0.241868
2.97017	0.435158	0.257289	0.097598		2.97	0.908769	0.758914	0.530574	0.242424
2.97333	0.432975	0.257267	0.106044		2.97333	0.911496	0.758489	0.529593	0.243871
2.97667	0.430707	0.259488	0.104691		2.97667	0.914595	0.75426	0.528134	0.246318
2.98017	0.427386	0.256043	0.098977		2.98017	0.915869	0.756663	0.528883	0.242221
2.9835	0.429237	0.261328	0.097689		2.9835	0.915621	0.756792	0.528656	0.247142
2.98683	0.433101	0.257163	0.104512		2.98683	0.915346	0.755141	0.526476	0.241244
2.99033	0.432516	0.25797	0.105718		2.99	0.9137	0.759269	0.528266	0.245862
2.99333	0.43149	0.263767	0.10568		2.99333	0.91521	0.758739	0.527069	0.242769
2.99683	0.424223	0.261444	0.101421		2.99667	0.918181	0.757844	0.528796	0.244531
3.00017	0.431058	0.26365	0.101519		3.00017	0.920069	0.760302	0.531811	0.244226
3.0035	0.435502	0.255552	0.103667		3.0035	0.91697	0.757986	0.530212	0.247374
3.00683	0.43064	0.261017	0.103708		3.00683	0.919895	0.757288	0.528183	0.246576
3.01	0.43113	0.264794	0.103628		3.01	0.918779	0.757099	0.528942	0.242465
3.01333	0.431083	0.263812	0.099313		3.01333	0.914738	0.761919	0.529108	0.244371
3.01683	0.435222	0.265717	0.106657		3.01683	0.91487	0.756789	0.528693	0.248045
3.02017	0.433266	0.261941	0.106523		3.02017	0.920361	0.760055	0.533734	0.2436
3.0235	0.432124	0.264301	0.102995		3.0235	0.915416	0.761156	0.531534	0.248421
3.02683	0.434488	0.269868	0.105184		3.02683	0.917989	0.762509	0.528839	0.245597
3.03	0.434293	0.265473	0.101513		3.03	0.922647	0.759503	0.529731	0.246142
3.03333	0.433521	0.260836	0.102999		3.03333	0.91912	0.762472	0.533246	0.249856
3.03683	0.434272	0.264023	0.102816		3.03683	0.917199	0.760817	0.534162	0.245599
3.03983	0.433984	0.269471	0.104705		3.04017	0.917291	0.765276	0.531956	0.247517
3.0435	0.43405	0.263292	0.098905		3.0435	0.915919	0.759879	0.532965	0.243689
3.047	0.438573	0.263237	0.108084		3.04633	0.917516	0.760305	0.532818	0.249591
3.04983	0.438971	0.263497	0.104842		3.05	0.917944	0.766627	0.533384	0.248498
3.0535	0.430338	0.267638	0.102683		3.0535	0.921011	0.762892	0.535934	0.241363
3.05683	0.436157	0.263717	0.100891		3.0565	0.920814	0.762357	0.534318	0.246055
3.06	0.440243	0.270359	0.102664		3.06017	0.918199	0.762877	0.534992	0.245951
3.0635	0.435521	0.259137	0.100152		3.0635	0.921278	0.760971	0.532536	0.251275
3.06667	0.439308	0.262058	0.101467		3.06667	0.919053	0.763554	0.536157	0.251382
3.06983	0.43593	0.269059	0.105711		3.07	0.920172	0.762472	0.535072	0.248123
3.0735	0.436853	0.264029	0.10084		3.0735	0.919439	0.764887	0.536064	0.249135
3.07683	0.432703	0.256139	0.106401		3.0765	0.921499	0.760839	0.533557	0.254214
3.08017	0.441467	0.269034	0.104522		3.08017	0.920753	0.769318	0.537244	0.248482
3.08367	0.437449	0.267882	0.099186		3.08333	0.916313	0.765386	0.537746	0.249553
3.08667	0.43362	0.266479	0.102819		3.08667	0.921169	0.760805	0.535065	0.250597
3.09017	0.440078	0.264615	0.111289		3.09017	0.925788	0.762317	0.535815	0.247427
3.0935	0.435787	0.258844	0.105017		3.09317	0.923883	0.769367	0.538701	0.250487
3.09683	0.436731	0.267179	0.099259		3.09667	0.926154	0.768153	0.536228	0.252619
3.10017	0.441948	0.268584	0.106644		3.10017	0.921397	0.767824	0.538851	0.249043
3.10367	0.437002	0.259693	0.101121		3.10333	0.925654	0.765702	0.537691	0.249777
3.10667	0.442596	0.260533	0.105133		3.10667	0.920658	0.76637	0.539466	0.252927
3.11017	0.437448	0.270039	0.106104		3.11017	0.920656	0.771932	0.539892	0.253807
3.1135	0.430031	0.267906	0.10366		3.1135	0.923772	0.767257	0.543549	0.254509
3.11683	0.434242	0.267788	0.104259		3.11683	0.924731	0.768838	0.538815	0.250234
3.12033	0.440049	0.270619	0.103026		3.12	0.927117	0.770816	0.540579	0.25263
3.12333	0.43716	0.26726	0.105641		3.12333	0.925696	0.768627	0.543799	0.256199
3.12683	0.435701	0.267357	0.101506		3.12667	0.926743	0.773451	0.537874	0.253383
3.13017	0.438067	0.264284	0.105229		3.13017	0.922087	0.772341	0.539549	0.252075
3.1335	0.440604	0.270283	0.102482		3.1335	0.929372	0.767233	0.540978	0.254159
3.13683	0.439078	0.265987	0.104588		3.13683	0.925734	0.76879	0.54044	0.252919
3.14033	0.439643	0.26877	0.108033		3.14	0.924668	0.773208	0.538058	0.253513
3.14333	0.434432	0.272149	0.108041		3.14333	0.920226	0.768439	0.541779	0.254146
3.14683	0.439011	0.269223	0.106378		3.14683	0.930298	0.774439	0.542961	0.255391
3.15017	0.438904	0.268369	0.104656		3.15017	0.92624	0.769211	0.538981	0.254875
3.15333	0.441081	0.266209	0.10308		3.1535	0.927525	0.775305	0.543384	0.256535
3.15683	0.436198	0.270711	0.109537		3.15683	0.926082	0.773441	0.54267	0.253233
3.16	0.44002	0.270165	0.10557		3.15983	0.927556	0.769664	0.545635	0.251675
3.16333	0.441996	0.271485	0.109095		3.16333	0.926339	0.768812	0.539854	0.259928
3.16683	0.445241	0.270454	0.10778		3.16683	0.927678	0.774234	0.5399	0.253203
3.17017	0.441065	0.267973	0.103733		3.16983	0.932179	0.771968	0.543265	0.255354
3.17333	0.445955	0.268916	0.109466		3.1735	0.928816	0.768071	0.544032	0.25717
3.177	0.445881	0.267005	0.103912		3.17667	0.928973	0.770544	0.541454	0.255185
3.18	0.444813	0.269059	0.10554		3.17983	0.927615	0.775174	0.547039	0.256704
3.18317	0.443072	0.26792	0.104742		3.1835	0.928487	0.77486	0.54517	0.256089
3.18683	0.435572	0.277232	0.10768		3.1865	0.924293	0.769067	0.543636	0.255111
3.19017	0.443294	0.267604	0.101206		3.19	0.929335	0.772887	0.543802	0.260535
3.1935	0.448294	0.269416	0.110223		3.1935	0.927311	0.774548	0.543778	0.259991
3.197	0.443004	0.269652	0.109939		3.19667	0.92729	0.771819	0.547571	0.256258
3.2	0.436173	0.269147	0.107047		3.2	0.93055	0.771204	0.550052	0.255448
3.2035	0.445132	0.269976	0.111902		3.2035	0.929554	0.772721	0.545953	0.260845
3.20683	0.443141	0.273427	0.107157		3.2065	0.929444	0.773537	0.545188	0.261105
3.21017	0.443649	0.268366	0.105387		3.21017	0.931538	0.773761	0.54472	0.254077
3.21367	0.446326	0.277953	0.10891		3.21333	0.932338	0.778852	0.545673	0.257736
3.21667	0.441728	0.274037	0.105622		3.2165	0.933997	0.771326	0.550331	0.258641
3.22017	0.45283	0.271321	0.107128		3.22017	0.935007	0.773585	0.551872	0.258178
3.2235	0.444335	0.269768	0.108333		3.2235	0.933734	0.778497	0.548601	0.259174
3.22683	0.443316	0.2774	0.112746		3.22683	0.931243	0.772567	0.552402	0.256184
3.23017	0.437744	0.272665	0.107358		3.23017	0.934243	0.780066	0.552616	0.256254
3.23367	0.44349	0.280043	0.106579		3.23333	0.930188	0.775305	0.550634	0.263141
3.23667	0.447864	0.276938	0.113518		3.23667	0.934164	0.777164	0.551796	0.259674
3.24017	0.444616	0.27121	0.10538		3.24017	0.930851	0.775927	0.552883	0.257197
3.2435	0.443061	0.271728	0.107154		3.2435	0.934869	0.779634	0.551644	0.26007
3.24667	0.447667	0.270596	0.107129		3.24683	0.930664	0.775746	0.548773	0.260568
3.25033	0.447545	0.271327	0.109573		3.25	0.933238	0.772389	0.551164	0.259963
3.25333	0.447295	0.270257	0.108829		3.25333	0.936783	0.777222	0.55597	0.25881
3.2565	0.447663	0.270668	0.108868		3.25667	0.935104	0.783427	0.551973	0.260395
3.26017	0.442981	0.274919	0.112869		3.26017	0.938828	0.778301	0.546126	0.258903
3.2635	0.447188	0.268281	0.109587		3.2635	0.936153	0.78025	0.552806	0.262143
3.26667	0.45077	0.269195	0.108019		3.26683	0.940159	0.780905	0.553962	0.260779
3.27	0.449916	0.277191	0.111957		3.27	0.937634	0.781865	0.548341	0.257952
3.27333	0.443506	0.277717	0.105032		3.27317	0.932289	0.778588	0.552409	0.262204
3.2765	0.444065	0.272247	0.107768		3.27683	0.937085	0.78099	0.550953	0.26492
3.28017	0.449052	0.2684	0.10842		3.28017	0.9373	0.777563	0.553176	0.260993
3.2835	0.451953	0.276419	0.107548		3.28333	0.939976	0.786585	0.554962	0.260765
3.28667	0.447149	0.275368	0.112699		3.28683	0.934967	0.778438	0.551938	0.261193
3.29	0.443832	0.278838	0.107796		3.28983	0.936098	0.777704	0.551041	0.264377
3.29333	0.446197	0.274756	0.110426		3.29333	0.938304	0.781662	0.553459	0.261259
3.29683	0.453381	0.274237	0.111438		3.29683	0.93362	0.778698	0.550799	0.265151
3.30017	0.448929	0.28218	0.111864		3.29983	0.935647	0.783776	0.554792	0.264161
3.3035	0.44761	0.276175	0.113648		3.30333	0.93715	0.780365	0.552363	0.264831
3.307	0.446595	0.278625	0.111771		3.307	0.937696	0.78029	0.553236	0.260865
3.31	0.451463	0.276454	0.109976		3.31	0.937432	0.783359	0.559497	0.26513
3.3135	0.450737	0.274909	0.110971		3.3135	0.938734	0.787364	0.556027	0.263878
3.31683	0.451927	0.275118	0.107857		3.3165	0.938475	0.784228	0.558196	0.264256
3.32017	0.446102	0.27989	0.113586		3.32017	0.937131	0.785084	0.556574	0.263287
3.3235	0.453307	0.27487	0.110215		3.3235	0.93916	0.784981	0.557749	0.265419
3.32667	0.450976	0.275913	0.111514		3.32667	0.942735	0.782105	0.557619	0.263062
3.33	0.451527	0.277452	0.113773		3.32983	0.940991	0.785702	0.559269	0.26426
3.3335	0.450758	0.276081	0.11646		3.3335	0.940784	0.78338	0.560254	0.262005
3.33683	0.452085	0.277897	0.106748		3.33683	0.93913	0.782948	0.557724	0.265997
3.34017	0.453172	0.277028	0.115618		3.34017	0.93819	0.78614	0.561526	0.268753
3.34367	0.451671	0.279591	0.109382		3.34333	0.945125	0.781787	0.559083	0.267843
3.34667	0.447224	0.280702	0.112348		3.34667	0.939628	0.785151	0.560087	0.269095
3.35017	0.452226	0.277614	0.112323		3.35	0.939776	0.787938	0.559686	0.269418
3.3535	0.456819	0.281339	0.112935		3.3535	0.939286	0.785289	0.55729	0.268368
3.35683	0.44975	0.27277	0.114699		3.35683	0.940705	0.791718	0.561701	0.264609
3.36	0.453061	0.277022	0.112402		3.36017	0.943767	0.785745	0.563567	0.264088
3.36367	0.453178	0.284269	0.108747		3.36333	0.941401	0.787405	0.557935	0.267291
3.36667	0.454168	0.276414	0.1138		3.36667	0.946623	0.787337	0.559734	0.26458
3.36983	0.45062	0.271549	0.110585		3.37017	0.942034	0.789916	0.560206	0.26958
3.3735	0.455045	0.283397	0.115946		3.3735	0.94088	0.790174	0.560407	0.268113
3.37683	0.445419	0.279129	0.107715		3.37667	0.94434	0.790597	0.561052	0.268637
3.38	0.451196	0.275571	0.11233		3.38017	0.94222	0.79216	0.556519	0.270497
3.38333	0.457651	0.278097	0.11444		3.38333	0.94149	0.785123	0.558	0.269296
3.38683	0.452963	0.280608	0.111818		3.38667	0.943805	0.789033	0.56298	0.265846
3.38983	0.451276	0.275874	0.107188		3.39017	0.943499	0.790963	0.563741	0.269311
3.3935	0.455329	0.282513	0.113243		3.3935	0.93852	0.786667	0.556826	0.271462
3.39683	0.451691	0.278025	0.114943		3.39667	0.941294	0.790007	0.56322	0.274333
3.40033	0.458741	0.282037	0.114224		3.4	0.944872	0.787745	0.563471	0.269155
3.40333	0.458741	0.282136	0.112923		3.40333	0.938273	0.785695	0.559157	0.272528
3.40683	0.451649	0.280041	0.114658		3.4065	0.944542	0.788825	0.560964	0.269527
3.41017	0.453339	0.276033	0.107778		3.41017	0.94524	0.788251	0.564601	0.273435
3.4135	0.458561	0.279971	0.113321		3.4135	0.942078	0.789495	0.560063	0.270192
3.41683	0.453292	0.278325	0.108531		3.41667	0.948441	0.791951	0.56229	0.272215
3.42	0.450635	0.279641	0.110564		3.42	0.94316	0.793548	0.562124	0.271378
3.42333	0.455447	0.283545	0.115467		3.42333	0.94244	0.7878	0.562354	0.272182
3.42683	0.45755	0.283623	0.113078		3.42683	0.949664	0.791932	0.563798	0.271463
3.43017	0.449937	0.276004	0.109756		3.43017	0.945136	0.792224	0.564846	0.266345
3.4335	0.458822	0.283487	0.113982		3.4335	0.939848	0.79074	0.56768	0.273235
3.437	0.449184	0.284584	0.111639		3.43667	0.946057	0.79453	0.562042	0.274276
3.44	0.458533	0.2779	0.111937		3.44	0.945252	0.788895	0.568286	0.270914
3.4435	0.458827	0.280482	0.115244		3.4435	0.946393	0.794106	0.56906	0.277359
3.44683	0.460343	0.282792	0.114332		3.44683	0.945029	0.790189	0.567289	0.27038
3.45017	0.447607	0.282709	0.114649		3.45017	0.948825	0.794647	0.56859	0.270077
3.4535	0.458009	0.283358	0.111802		3.45333	0.944723	0.793663	0.569233	0.270817
3.45667	0.460065	0.284024	0.116727		3.45667	0.943202	0.792443	0.564967	0.271066
3.46	0.45804	0.284529	0.116276		3.46	0.947233	0.792328	0.56695	0.271007
3.4635	0.454035	0.285401	0.113478		3.4635	0.943876	0.794101	0.567756	0.272657
3.46683	0.455492	0.288318	0.113934		3.46683	0.945282	0.796327	0.566252	0.271767
3.47017	0.454592	0.286865	0.113425		3.47017	0.948894	0.794827	0.569213	0.273716
3.47333	0.458659	0.278995	0.116355		3.47333	0.951566	0.79527	0.569915	0.275941
3.47667	0.460839	0.284705	0.119113		3.47667	0.947666	0.791789	0.568295	0.274552
3.48017	0.455289	0.284898	0.112607		3.48	0.951533	0.796229	0.568817	0.271762
3.4835	0.459082	0.281334	0.114098		3.4835	0.951381	0.79484	0.568115	0.270163
3.48683	0.462322	0.287419	0.118631		3.48683	0.947552	0.795979	0.567806	0.277237
3.49017	0.457649	0.281518	0.11576		3.49017	0.948088	0.793545	0.57347	0.271227
3.49333	0.457905	0.28577	0.114543		3.49333	0.953094	0.796638	0.575183	0.274316
3.49667	0.458306	0.287914	0.112281		3.49667	0.95164	0.795524	0.573203	0.274088
3.50017	0.461811	0.285824	0.115526		3.50017	0.949841	0.802028	0.570055	0.274491
3.50317	0.460065	0.290408	0.121913		3.5035	0.950378	0.797023	0.568101	0.273707
3.50683	0.461641	0.2872	0.111936		3.50683	0.953927	0.79855	0.571738	0.279037
3.51017	0.458443	0.287117	0.116295		3.51017	0.957111	0.798067	0.571938	0.276545
3.51333	0.466116	0.287698	0.114915		3.51333	0.948611	0.800683	0.57671	0.275515
3.51667	0.459108	0.281951	0.115751		3.51667	0.951073	0.798974	0.574106	0.272514
3.52017	0.460846	0.292754	0.120573		3.51983	0.952524	0.799673	0.569906	0.277814
3.5235	0.456573	0.287797	0.111582		3.5235	0.950536	0.800685	0.571152	0.275108
3.52683	0.463255	0.28455	0.1135		3.52683	0.955226	0.800732	0.570709	0.279114
3.53033	0.464035	0.287255	0.117749		3.53	0.94992	0.800377	0.568968	0.279936
3.53333	0.462013	0.289217	0.119729		3.53333	0.954924	0.796036	0.570235	0.277451
3.53683	0.459926	0.285955	0.114866		3.53683	0.95289	0.800707	0.572518	0.277285
3.54017	0.461381	0.290454	0.120751		3.53983	0.952591	0.796286	0.570864	0.282405
3.5435	0.463279	0.283362	0.118896		3.5435	0.952506	0.801708	0.570418	0.275398
3.54683	0.464102	0.288456	0.115266		3.54667	0.958332	0.798537	0.575237	0.278335
3.55	0.460485	0.289119	0.11411		3.55	0.955973	0.795875	0.573334	0.280425
3.55333	0.459197	0.292878	0.1171		3.55317	0.952454	0.797671	0.573718	0.280036
3.55683	0.464647	0.28159	0.119619		3.55683	0.953686	0.803513	0.570275	0.278793
3.56017	0.457611	0.287613	0.118539		3.56017	0.950806	0.801163	0.573742	0.278979
3.5635	0.459197	0.28696	0.115715		3.5635	0.953198	0.800333	0.580218	0.279761
3.567	0.460186	0.288538	0.111492		3.56667	0.954375	0.801555	0.578709	0.278534
3.57	0.463546	0.286309	0.115502		3.57	0.950503	0.801305	0.574062	0.28078
3.5735	0.462725	0.288439	0.117459		3.5735	0.956384	0.799088	0.578103	0.278608
3.57683	0.460424	0.286926	0.120845		3.57683	0.955632	0.800113	0.577056	0.28181
3.58033	0.461175	0.292454	0.117252		3.58017	0.954027	0.803714	0.578981	0.28385
3.58333	0.459672	0.292703	0.116016		3.5835	0.956103	0.801918	0.579105	0.275758
3.58667	0.460054	0.284834	0.114627		3.58667	0.953512	0.799289	0.578704	0.277912
3.59	0.462369	0.285432	0.11766		3.59	0.953827	0.801139	0.577789	0.28368
3.5935	0.460151	0.292975	0.12036		3.5935	0.955753	0.802238	0.582239	0.281328
3.59683	0.458913	0.285548	0.120137		3.59683	0.958198	0.805156	0.576628	0.27989
3.60017	0.462009	0.28956	0.120465		3.60017	0.955986	0.803074	0.579223	0.280915
3.60367	0.465112	0.288808	0.119219		3.6035	0.958171	0.801744	0.578238	0.2777
3.60667	0.461292	0.291342	0.11436		3.60667	0.959915	0.806451	0.581739	0.283846
3.61017	0.465519	0.289914	0.11737		3.61	0.958634	0.802993	0.581343	0.283262
3.6135	0.464852	0.292735	0.116692		3.6135	0.960009	0.802326	0.583344	0.281673
3.61667	0.467219	0.291585	0.119899		3.61683	0.959176	0.801956	0.580961	0.277016
3.62017	0.463258	0.292833	0.117652		3.62017	0.959271	0.804698	0.5791	0.281605
3.62367	0.465728	0.293586	0.122987		3.62333	0.957218	0.80014	0.581881	0.282201
3.62667	0.463992	0.291347	0.119131		3.62667	0.962029	0.803461	0.579383	0.282488
3.63017	0.471449	0.2863	0.116381		3.63017	0.961121	0.807956	0.579241	0.287237
3.6335	0.469623	0.286731	0.117662		3.6335	0.957608	0.804005	0.57731	0.284792
3.63667	0.469075	0.29417	0.119548		3.63667	0.957462	0.802627	0.579625	0.284812
3.64017	0.462855	0.288771	0.116114		3.64017	0.959324	0.80685	0.581299	0.283257
3.64333	0.466431	0.28901	0.118583		3.64333	0.956644	0.808618	0.581345	0.285194
3.64667	0.471166	0.293432	0.120449		3.64667	0.962492	0.806189	0.581673	0.279974
3.65017	0.462015	0.292954	0.121013		3.64983	0.959962	0.805	0.581742	0.284496
3.6535	0.465854	0.29107	0.117028		3.6535	0.96286	0.807135	0.575769	0.28902
3.65683	0.463971	0.292618	0.122878		3.65667	0.957239	0.804771	0.58119	0.282578
3.66033	0.467074	0.285929	0.120859		3.66	0.962369	0.807879	0.586455	0.283618
3.66333	0.465803	0.291134	0.123842		3.66333	0.962268	0.808244	0.581198	0.282829
3.66683	0.465736	0.300973	0.122323		3.6665	0.959033	0.806248	0.580287	0.285087
3.67017	0.462951	0.293636	0.115805		3.67017	0.964216	0.81077	0.585216	0.284796
3.6735	0.466012	0.294178	0.123265		3.6735	0.960674	0.80737	0.581097	0.288957
3.67683	0.471238	0.291859	0.121369		3.67667	0.960804	0.810464	0.584339	0.285265
3.68	0.466933	0.293962	0.120955		3.68	0.959528	0.808153	0.585241	0.288204
3.68333	0.463093	0.290071	0.117158		3.68333	0.957106	0.807765	0.580615	0.288451
3.68683	0.471011	0.296539	0.118991		3.68683	0.961565	0.806125	0.584676	0.285838
3.69017	0.465842	0.291651	0.120403		3.69017	0.959775	0.809096	0.58379	0.289996
3.6935	0.471503	0.293548	0.116756		3.6935	0.960957	0.805855	0.582578	0.289966
3.697	0.472604	0.302816	0.118233		3.69667	0.95951	0.8059	0.585853	0.289622
3.7	0.467521	0.289277	0.121516		3.7	0.961495	0.809152	0.58756	0.28398
3.7035	0.467403	0.291414	0.121377		3.70333	0.960377	0.813448	0.585763	0.290567
3.70683	0.472772	0.297904	0.121392		3.70683	0.961557	0.806705	0.588276	0.287161
3.71017	0.468468	0.296351	0.117096		3.71017	0.963052	0.811325	0.587271	0.284644
3.7135	0.461541	0.291604	0.11889		3.7135	0.959376	0.814365	0.589417	0.285427
3.717	0.470487	0.296975	0.11892		3.71667	0.962126	0.813211	0.587591	0.28527
3.71983	0.474887	0.29844	0.120169		3.72	0.964309	0.812494	0.588796	0.286226
3.7235	0.467504	0.293525	0.121539		3.7235	0.963844	0.809119	0.590386	0.287576
3.72683	0.465641	0.291442	0.123426		3.72683	0.961886	0.813092	0.587809	0.289407
3.73	0.469836	0.295418	0.120991		3.73017	0.964296	0.813253	0.589267	0.283581
3.73367	0.469732	0.290734	0.122122		3.73333	0.968168	0.813978	0.587893	0.286869
3.73667	0.468274	0.293633	0.117758		3.7365	0.967805	0.811835	0.592812	0.288139
3.73983	0.467076	0.298029	0.121967		3.74	0.96521	0.810659	0.59175	0.288935
3.7435	0.470369	0.297729	0.122179		3.7435	0.964217	0.813445	0.591215	0.288427
3.74683	0.476004	0.294947	0.120263		3.74683	0.968832	0.813376	0.58555	0.291753
3.75017	0.472188	0.296985	0.124414		3.75	0.96821	0.817807	0.591262	0.28936
3.75367	0.470619	0.295631	0.121182		3.75333	0.967746	0.8124	0.591431	0.287983
3.75667	0.464803	0.294765	0.117751		3.75667	0.963859	0.816982	0.594172	0.294467
3.76017	0.475123	0.298173	0.120366		3.76017	0.96649	0.814085	0.58966	0.290516
3.7635	0.474964	0.298431	0.12459		3.76317	0.965907	0.812022	0.590097	0.295911
3.76683	0.473945	0.295146	0.128288		3.76683	0.964894	0.817022	0.590749	0.294638
3.77017	0.469963	0.300551	0.119563		3.77	0.968787	0.816907	0.594922	0.287108
3.77333	0.466843	0.302903	0.124279		3.77333	0.96686	0.813518	0.592368	0.293163
3.77667	0.474062	0.295269	0.124132		3.77667	0.967282	0.81666	0.59379	0.28921
3.78017	0.471015	0.295014	0.120882		3.77983	0.966791	0.818227	0.589606	0.29214
3.7835	0.468511	0.2997	0.123667		3.7835	0.971417	0.818295	0.592686	0.289834
3.78683	0.467196	0.297923	0.122273		3.78683	0.971115	0.816737	0.594448	0.291274
3.79033	0.471211	0.299291	0.12399		3.79	0.965864	0.818973	0.590968	0.292351
3.79333	0.476988	0.303053	0.124238		3.79333	0.967109	0.816614	0.594039	0.290172
3.79683	0.472342	0.296388	0.122123		3.79683	0.970877	0.81534	0.593634	0.291413
3.80017	0.47337	0.294507	0.123967		3.79983	0.970969	0.815953	0.594234	0.292635
3.80333	0.473189	0.303284	0.119512		3.8035	0.969617	0.81816	0.591997	0.291983
3.80683	0.475565	0.296417	0.121482		3.80683	0.969926	0.818767	0.591813	0.295535
3.81	0.474385	0.295771	0.124348		3.81	0.966017	0.817757	0.59221	0.291588
3.81333	0.470904	0.305456	0.120915		3.81333	0.969636	0.81763	0.591278	0.29344
3.81683	0.477803	0.302105	0.12159		3.81683	0.967886	0.817062	0.594135	0.289615
3.82017	0.477129	0.297119	0.122378		3.82017	0.966417	0.819185	0.590881	0.292504
3.8235	0.474224	0.301073	0.12705		3.8235	0.972625	0.816945	0.595173	0.292627
3.827	0.468021	0.297909	0.120594		3.82667	0.969456	0.819246	0.597943	0.289629
3.83	0.468823	0.301144	0.12369		3.83	0.97219	0.815688	0.595534	0.295621
3.83317	0.475739	0.296406	0.123618		3.83333	0.967752	0.817536	0.59617	0.29417
3.83683	0.474333	0.302483	0.125906		3.83683	0.974893	0.817703	0.598872	0.293743
3.84017	0.471454	0.301452	0.119248		3.84017	0.967981	0.820827	0.597551	0.292134
3.84333	0.473452	0.302256	0.126574		3.8435	0.972085	0.819756	0.600505	0.291871
3.84667	0.474516	0.302044	0.126268		3.84667	0.971852	0.820377	0.59772	0.29678
3.85	0.474034	0.296655	0.123685		3.85	0.970903	0.820946	0.601131	0.296863
3.85317	0.474846	0.297944	0.120902		3.85317	0.971931	0.820241	0.596999	0.295674
3.85683	0.471386	0.30077	0.120342		3.85683	0.973439	0.819924	0.602066	0.296889
3.86017	0.475313	0.29837	0.121997		3.86017	0.975369	0.820392	0.596547	0.296454
3.8635	0.478439	0.299067	0.127226		3.86333	0.973585	0.818554	0.593699	0.296566
3.86667	0.481802	0.299276	0.127453		3.86667	0.976913	0.820363	0.597797	0.295014
3.87	0.473544	0.296226	0.122468		3.87	0.974575	0.821878	0.600843	0.29385
3.8735	0.476129	0.303883	0.125917		3.87317	0.972773	0.819505	0.600182	0.29514
3.87683	0.478607	0.304413	0.126887		3.87683	0.972226	0.823266	0.59851	0.295807
3.88017	0.477755	0.293846	0.124472		3.88017	0.9771	0.821588	0.598581	0.292743
3.88367	0.477401	0.303617	0.126615		3.88333	0.975741	0.820629	0.598822	0.294539
3.88667	0.474477	0.303925	0.124871		3.88667	0.977226	0.823092	0.598868	0.296033
3.89017	0.475557	0.297774	0.122352		3.89017	0.977013	0.822591	0.598493	0.296915
3.8935	0.484104	0.299876	0.126298		3.89317	0.976864	0.821677	0.604546	0.297792
3.89683	0.477386	0.303227	0.126854		3.89683	0.978558	0.821684	0.601968	0.297496
3.90017	0.474669	0.302166	0.127136		3.9	0.977212	0.825634	0.600742	0.297974
3.90333	0.47471	0.301244	0.123005		3.90317	0.978331	0.828885	0.600704	0.29664
3.90667	0.479339	0.301383	0.12537		3.9065	0.981699	0.822208	0.603099	0.301727
3.91017	0.477732	0.299824	0.127575		3.91017	0.978406	0.825066	0.603761	0.297403
3.91383	0.475366	0.303168	0.124656		3.9135	0.976015	0.823909	0.601123	0.299568
3.91667	0.473576	0.306061	0.124396		3.91683	0.975722	0.822512	0.6031	0.30038
3.92033	0.476876	0.299705	0.125961		3.92	0.977417	0.823705	0.60066	0.297023
3.92333	0.481722	0.298615	0.125323		3.92333	0.976058	0.825576	0.603133	0.297686
3.92683	0.482517	0.308956	0.126437		3.92683	0.973519	0.82352	0.602078	0.297837
3.93017	0.476614	0.306307	0.123647		3.93017	0.97736	0.823883	0.601997	0.295542
3.9335	0.473054	0.301652	0.125259		3.9335	0.97486	0.823332	0.599957	0.30149
3.93667	0.479424	0.301578	0.127245		3.93683	0.9752	0.828169	0.602134	0.296997
3.94033	0.48253	0.303879	0.130961		3.94	0.975088	0.826147	0.601156	0.297152
3.94333	0.475683	0.307763	0.128791		3.94333	0.978724	0.821919	0.601435	0.298987
3.9465	0.472537	0.306197	0.12696		3.94683	0.977758	0.825075	0.602671	0.299901
3.95017	0.478618	0.306939	0.126624		3.95017	0.981287	0.826496	0.605013	0.296776
3.9535	0.477247	0.303107	0.12751		3.9535	0.977214	0.824128	0.601249	0.302632
3.95667	0.476729	0.305483	0.124196		3.95667	0.982392	0.827637	0.603767	0.302443
3.96	0.482162	0.310149	0.126929		3.96	0.977392	0.829629	0.603874	0.298398
3.9635	0.479574	0.306614	0.127893		3.96333	0.982694	0.828877	0.607084	0.302738
3.96683	0.482793	0.300878	0.13036		3.96683	0.976246	0.827739	0.603191	0.300413
3.97017	0.480922	0.309225	0.126193		3.97017	0.983033	0.828859	0.605439	0.296298
3.9735	0.476372	0.307283	0.126144		3.9735	0.977953	0.825769	0.604403	0.300228
3.97667	0.478413	0.305751	0.125108		3.97667	0.978666	0.826784	0.606505	0.302531
3.98	0.480461	0.302	0.130574		3.98	0.983129	0.826478	0.607183	0.303504
3.9835	0.481485	0.305886	0.124347		3.98317	0.987286	0.826225	0.607594	0.30126
3.98683	0.482191	0.30613	0.124147		3.98683	0.982364	0.831605	0.608753	0.30689
3.99017	0.48575	0.30727	0.130552		3.99017	0.982371	0.829747	0.606904	0.30265
3.9935	0.480688	0.30654	0.129731		3.99333	0.978979	0.830388	0.603398	0.303475
3.99667	0.477008	0.296431	0.128709		3.9965	0.98147	0.827106	0.612246	0.305707
4	0.488171	0.307494	0.130156		4	0.978459	0.82893	0.60204	0.304928
4.0035	0.480934	0.306659	0.127614		4.0035	0.982056	0.830488	0.610547	0.302925
4.00683	0.477207	0.304073	0.124961		4.0065	0.986082	0.828085	0.609752	0.301963
4.01017	0.485482	0.310247	0.132065		4.01017	0.981261	0.829742	0.60446	0.30449
4.01367	0.478523	0.304233	0.12882		4.01333	0.983826	0.829866	0.604566	0.304017
4.01667	0.478245	0.30294	0.125306		4.0165	0.982711	0.830264	0.607212	0.300142
4.02017	0.481701	0.309774	0.129901		4.02017	0.985981	0.827747	0.605883	0.304157
4.0235	0.481002	0.305761	0.132273		4.0235	0.983034	0.831407	0.607117	0.30104
4.02683	0.483215	0.302069	0.12572		4.02667	0.988011	0.828652	0.610018	0.302401
4.03017	0.483375	0.309026	0.129022		4.03	0.978776	0.834714	0.611618	0.302043
4.03333	0.4847	0.312217	0.131678		4.03333	0.981875	0.827648	0.608569	0.30867
4.03667	0.485749	0.302255	0.128719		4.0365	0.985399	0.831067	0.609535	0.304405
4.04017	0.483207	0.302668	0.127842		4.04017	0.985184	0.830608	0.608021	0.306262
4.0435	0.487383	0.307763	0.130617		4.0435	0.983871	0.834573	0.608858	0.304951
4.04683	0.480268	0.303833	0.129078		4.04683	0.982929	0.835714	0.614927	0.30357
4.05	0.482254	0.307554	0.13038		4.05	0.982307	0.831782	0.607711	0.306917
4.05333	0.486201	0.30645	0.128806		4.05333	0.985094	0.831111	0.606019	0.306033
4.05683	0.483059	0.306606	0.126322		4.05667	0.989446	0.831999	0.612818	0.305109
4.06017	0.483053	0.30798	0.129621		4.06017	0.98373	0.833004	0.607658	0.306638
4.0635	0.480708	0.309724	0.127672		4.0635	0.983269	0.834626	0.609914	0.307924
4.06683	0.485887	0.304308	0.129943		4.06683	0.984323	0.834266	0.611025	0.307071
4.07	0.488235	0.307225	0.129992		4.06967	0.986944	0.834452	0.611872	0.304486
4.07333	0.481566	0.312907	0.127456		4.07333	0.984463	0.831954	0.61012	0.304244
4.07683	0.480609	0.309935	0.125077		4.07683	0.987946	0.830569	0.613798	0.307842
4.08017	0.484443	0.307763	0.129543		4.08017	0.983218	0.830978	0.612417	0.312916
4.0835	0.484172	0.307032	0.131385		4.0835	0.986893	0.8376	0.611122	0.314024
4.087	0.484649	0.30872	0.131509		4.08683	0.98435	0.836015	0.612385	0.309177
4.09	0.481882	0.309286	0.128233		4.08983	0.989259	0.830428	0.614933	0.3018
4.0935	0.484247	0.313774	0.131776		4.09333	0.986894	0.835504	0.612844	0.30864
4.09683	0.487142	0.310917	0.131494		4.09683	0.989417	0.838838	0.61272	0.305773
4.1	0.488964	0.313239	0.134422		4.09983	0.989345	0.835716	0.615903	0.302727
4.1035	0.487017	0.307498	0.131001		4.1035	0.983469	0.837819	0.614518	0.309542
4.10667	0.486662	0.315647	0.128508		4.10667	0.987409	0.83952	0.615961	0.308951
4.11	0.488335	0.311259	0.130611		4.10983	0.989497	0.840734	0.61863	0.309301
4.1135	0.49503	0.307284	0.132817		4.1135	0.985695	0.837937	0.615517	0.310189
4.11683	0.486478	0.31453	0.12956		4.11683	0.986789	0.836788	0.620455	0.308735
4.12017	0.480875	0.311534	0.132198		4.12	0.990926	0.840187	0.617905	0.304333
4.1235	0.489966	0.314943	0.128811		4.12333	0.984127	0.835872	0.617169	0.308223
4.12667	0.48855	0.314411	0.131677		4.12667	0.988743	0.837851	0.616947	0.314083
4.13	0.48816	0.315646	0.132394		4.12983	0.98838	0.835409	0.621257	0.31184
4.1335	0.488155	0.312303	0.129925		4.1335	0.987002	0.840786	0.615158	0.310945
4.13683	0.494065	0.315825	0.131602		4.13683	0.988895	0.838749	0.616672	0.306716
4.14017	0.48775	0.307834	0.130056		4.14	0.991335	0.836551	0.612718	0.308147
4.14367	0.488066	0.309635	0.134811		4.14333	0.996056	0.838964	0.615884	0.309241
4.14667	0.487674	0.311759	0.127514		4.14667	0.988123	0.841041	0.614088	0.308621
4.15017	0.485768	0.316199	0.127309		4.14983	0.989724	0.836196	0.618968	0.309639
4.1535	0.492041	0.306382	0.12834		4.1535	0.987762	0.837755	0.617313	0.31304
4.15683	0.495483	0.309538	0.135498		4.15683	0.988467	0.837844	0.614812	0.30964
4.16017	0.489826	0.311339	0.133168		4.16	0.989853	0.837994	0.61738	0.309402
4.16333	0.485327	0.31182	0.129542		4.16333	0.992116	0.841507	0.618503	0.313226
4.16667	0.490392	0.309238	0.134191		4.16667	0.988148	0.836609	0.618771	0.315442
4.17017	0.491153	0.312504	0.132527		4.17017	0.990005	0.838018	0.618618	0.315706
4.1735	0.489351	0.308549	0.127991		4.1735	0.992989	0.840606	0.616628	0.309671
4.17683	0.485746	0.318449	0.132773		4.17683	0.990057	0.839007	0.620447	0.311254
4.18033	0.482797	0.311855	0.132666		4.18	0.992101	0.83991	0.616938	0.314519
4.18333	0.486035	0.310385	0.132905		4.18333	0.991068	0.840694	0.619697	0.310741
4.18683	0.491856	0.309251	0.134618		4.18667	0.991817	0.84106	0.6196	0.313865
4.19017	0.493279	0.315117	0.136177		4.19017	0.992349	0.84269	0.619317	0.310096
4.1935	0.484303	0.313217	0.129338		4.1935	0.989388	0.839674	0.620566	0.31352
4.19683	0.486835	0.311754	0.133867		4.19683	0.992859	0.839739	0.621519	0.311934
4.20033	0.49307	0.311777	0.136596		4.2	0.992495	0.84237	0.620573	0.314334
4.20333	0.487032	0.310163	0.129658		4.20333	0.989702	0.84199	0.621459	0.308036
4.20683	0.489918	0.316234	0.131094		4.20683	0.990541	0.839297	0.619822	0.313148
4.21017	0.490016	0.316757	0.133569		4.21017	0.99382	0.841923	0.618549	0.312519
4.2135	0.490481	0.308709	0.130077		4.21333	0.996775	0.843583	0.619867	0.306371
4.21683	0.493716	0.313865	0.131036		4.21683	0.992319	0.841283	0.621261	0.317001
4.22	0.491841	0.316631	0.133467		4.22	0.990443	0.840164	0.62209	0.314678
4.22333	0.48392	0.314643	0.132411		4.22317	0.992771	0.836946	0.622604	0.314821
4.22683	0.492011	0.316262	0.130889		4.22683	0.990202	0.84245	0.619194	0.314488
4.23017	0.49246	0.313177	0.135121		4.23017	0.994086	0.840163	0.622774	0.318508
4.2335	0.48792	0.318333	0.134025		4.23333	0.993573	0.845333	0.623705	0.311454
4.237	0.48829	0.318667	0.128527		4.23667	0.994841	0.84592	0.619899	0.318199
4.24	0.496113	0.315359	0.135338		4.24	0.994277	0.847755	0.625467	0.316501
4.2435	0.492919	0.314226	0.139011		4.24317	0.995883	0.842212	0.62224	0.310685
4.24683	0.489511	0.314251	0.131427		4.24683	0.994301	0.843681	0.622888	0.313352
4.25017	0.487592	0.321598	0.133998		4.25017	0.995334	0.841135	0.625026	0.312456
4.2535	0.490878	0.321876	0.134361		4.25333	0.997276	0.84097	0.625305	0.31701
4.25667	0.4922	0.316333	0.136419		4.25667	0.997256	0.8415	0.628237	0.315214
4.26	0.490864	0.314645	0.13101		4.26	0.997218	0.845499	0.621061	0.316493
4.2635	0.494848	0.32116	0.132762		4.26317	0.996253	0.845786	0.621261	0.316602
4.26683	0.489664	0.315358	0.133274		4.26683	0.993739	0.840796	0.628182	0.316492
4.27017	0.493529	0.314543	0.1375		4.27017	0.994818	0.845865	0.623086	0.31532
4.27367	0.492101	0.319308	0.140053		4.27333	0.997995	0.844411	0.626062	0.322216
4.27667	0.489881	0.316961	0.134213		4.27667	0.999377	0.846872	0.630889	0.318216
4.28017	0.490139	0.3168	0.129702		4.28017	0.996432	0.843945	0.625971	0.318437
4.2835	0.498242	0.324291	0.136628		4.2835	0.996021	0.847207	0.625656	0.315379
4.28683	0.495631	0.316958	0.136535		4.28683	1.00021	0.845394	0.628692	0.316433
4.29017	0.48885	0.31339	0.136052		4.29017	0.996057	0.845258	0.624773	0.320072
4.29333	0.495168	0.320926	0.128964		4.29333	0.994598	0.845982	0.626249	0.316664
4.2965	0.495652	0.319289	0.134337		4.29667	1.00015	0.849665	0.627966	0.317783
4.30017	0.495068	0.307046	0.134665		4.30017	1.0006	0.852141	0.624741	0.317421
4.3035	0.494963	0.32129	0.133987		4.3035	0.999387	0.848934	0.626653	0.318573
4.30683	0.49317	0.320673	0.132447		4.30667	0.998751	0.848521	0.627468	0.322895
4.31033	0.492943	0.313176	0.134516		4.31	0.999909	0.845433	0.626333	0.321805
4.31333	0.498089	0.314149	0.133859		4.31333	1.00008	0.84994	0.624083	0.323593
4.3165	0.495608	0.317474	0.134679		4.31667	1.00114	0.849705	0.628421	0.321396
4.32017	0.49257	0.316902	0.133443		4.32017	1.00037	0.848406	0.628454	0.317133
4.3235	0.495577	0.319635	0.132777		4.3235	0.999805	0.844813	0.625908	0.322479
4.32683	0.496819	0.318642	0.135986		4.32667	1.00044	0.84927	0.625557	0.321288
4.33	0.490795	0.315193	0.137463		4.33	1.00013	0.847969	0.628544	0.31837
4.33333	0.49623	0.318291	0.134923		4.33333	0.99941	0.850299	0.624849	0.318622
4.33683	0.497151	0.323599	0.13874		4.3365	0.999893	0.847567	0.626481	0.321101
4.34017	0.489811	0.319196	0.130213		4.34017	1.00135	0.845371	0.628292	0.321625
4.3435	0.498221	0.318863	0.136679		4.3435	1.00066	0.85441	0.627798	0.321699
4.34683	0.493525	0.315823	0.13707		4.34667	1.00026	0.850229	0.630764	0.322335
4.35	0.494315	0.321457	0.136617		4.35	0.998478	0.847992	0.63414	0.317701
4.35333	0.490151	0.321269	0.135734		4.35333	1.00056	0.85135	0.630825	0.323687
4.35683	0.497002	0.32238	0.134725		4.3565	1.00286	0.850968	0.62948	0.324155
4.36017	0.494512	0.31621	0.135787		4.36017	1.00049	0.851371	0.634287	0.321696
4.3635	0.499376	0.321432	0.136322		4.36333	0.999625	0.845639	0.629081	0.318979
4.367	0.491984	0.322122	0.137107		4.36667	1.00287	0.847302	0.63163	0.320966
4.37	0.496655	0.320205	0.135567		4.37	1.00294	0.845472	0.630392	0.320845
4.3735	0.497097	0.315552	0.13718		4.3735	0.998362	0.851237	0.631002	0.324429
4.37683	0.49639	0.320557	0.140347		4.3765	1.00044	0.853187	0.631501	0.321941
4.38017	0.496187	0.320693	0.135474		4.38017	1.00171	0.844907	0.637646	0.320291
4.3835	0.493564	0.320965	0.132495		4.38333	1.00212	0.851587	0.634073	0.320194
4.38667	0.500212	0.317377	0.133996		4.38667	1.00181	0.853328	0.631006	0.324035
4.39	0.500407	0.322098	0.139538		4.39	1.005	0.852692	0.63343	0.321452
4.3935	0.493854	0.319612	0.140176		4.3935	1.00335	0.850251	0.630039	0.327058
4.39683	0.495807	0.324483	0.138287		4.39683	1.00269	0.849047	0.631318	0.325136
4.40017	0.496054	0.32217	0.137958		4.40017	1.00053	0.848594	0.637973	0.322293
4.40367	0.500317	0.319666	0.139338		4.40333	1.00405	0.856692	0.636285	0.319561
4.40667	0.49116	0.322842	0.134816		4.40667	1.00426	0.854766	0.63255	0.326114
4.40983	0.49807	0.325723	0.138597		4.41017	1.00872	0.850913	0.636796	0.3252
4.4135	0.499832	0.323561	0.13652		4.4135	1.00491	0.855704	0.636125	0.322641
4.41683	0.501398	0.318973	0.139432		4.41683	1.00429	0.852511	0.635303	0.323283
4.42017	0.501414	0.320217	0.13737		4.42017	1.00691	0.859849	0.637124	0.325174
4.42333	0.497936	0.32903	0.140104		4.42333	1.00389	0.852575	0.634706	0.327689
4.42667	0.49642	0.320429	0.13336		4.42667	1.0058	0.852199	0.63698	0.321473
4.42983	0.499493	0.320892	0.137372		4.42983	1.00012	0.856011	0.632542	0.326693
4.4335	0.500712	0.322633	0.139663		4.4335	1.00784	0.853143	0.63691	0.32576
4.43683	0.49914	0.322693	0.136539		4.43683	1.00609	0.857194	0.634323	0.327295
4.44033	0.501536	0.32979	0.139232		4.44	1.00641	0.854449	0.636046	0.32745
4.44333	0.50145	0.324808	0.140318		4.44333	1.00534	0.856163	0.637285	0.324833
4.44683	0.498946	0.32296	0.142388		4.44667	1.00599	0.856993	0.634749	0.326423
4.45017	0.499147	0.328753	0.136513		4.44983	1.00402	0.852846	0.634249	0.330083
4.4535	0.498622	0.323245	0.138575		4.4535	1.01002	0.853632	0.635676	0.323128
4.45683	0.501798	0.317348	0.141446		4.45683	1.00563	0.8571	0.633638	0.328051
4.46033	0.505952	0.323643	0.144301		4.46	1.00469	0.854793	0.637966	0.326269
4.46333	0.501389	0.324409	0.134471		4.46333	1.00921	0.855883	0.637865	0.326943
4.46683	0.495998	0.323722	0.138059		4.46683	1.00185	0.852647	0.63787	0.328635
4.47017	0.504421	0.322893	0.142834		4.46983	1.006	0.858986	0.637665	0.326233
4.4735	0.503793	0.320458	0.137612		4.4735	1.01024	0.857397	0.636717	0.323266
4.47683	0.498593	0.323958	0.13937		4.47667	1.00829	0.856269	0.639182	0.329142
4.48	0.499197	0.325211	0.136755		4.47983	1.00649	0.856972	0.636967	0.328232
4.48333	0.502116	0.327672	0.139929		4.48333	1.00837	0.858788	0.642854	0.329963
4.48683	0.497745	0.320556	0.141606		4.48683	1.0096	0.858345	0.636351	0.329836
4.49017	0.505443	0.326934	0.138113		4.48983	1.00711	0.85581	0.637732	0.329543
4.4935	0.498883	0.328188	0.140694		4.4935	1.00683	0.856116	0.641691	0.324082
4.497	0.494294	0.322637	0.140486		4.49667	1.00755	0.857805	0.640673	0.329457
4.5	0.501231	0.325479	0.136263		4.49983	1.00836	0.858648	0.639648	0.326753
4.5035	0.505441	0.324173	0.140845		4.5035	1.00698	0.861461	0.639141	0.326313
4.50683	0.499	0.323434	0.143495		4.50683	1.00874	0.85458	0.639251	0.324512
4.51017	0.503353	0.32779	0.138817		4.51017	1.00307	0.860439	0.643628	0.331536
4.5135	0.500664	0.325957	0.141739		4.5135	1.00998	0.858337	0.644522	0.324893
4.51667	0.506483	0.324957	0.139922		4.51667	1.00819	0.859868	0.641551	0.328152
4.52	0.501352	0.322044	0.141259		4.52	1.00949	0.858659	0.643235	0.330045
4.5235	0.503059	0.328645	0.139707		4.5235	1.01057	0.857443	0.639579	0.328891
4.52683	0.495906	0.326237	0.137009		4.52683	1.01108	0.859345	0.639714	0.327596
4.53017	0.506617	0.323228	0.137961		4.53017	1.00619	0.861741	0.638195	0.329432
4.53367	0.504415	0.322676	0.141608		4.53333	1.00545	0.862272	0.6412	0.327482
4.53667	0.501887	0.324755	0.145017		4.53667	1.01056	0.864629	0.64281	0.328798
4.54017	0.499886	0.330212	0.143273		4.54	1.00782	0.85914	0.64556	0.332314
4.5435	0.502415	0.325981	0.1405		4.54317	1.0078	0.862164	0.644514	0.329652
4.54683	0.505022	0.324234	0.140657		4.54683	1.01258	0.862873	0.644089	0.331608
4.55017	0.504369	0.325215	0.142742		4.55	1.01204	0.861431	0.64442	0.331307
4.55333	0.503325	0.330009	0.14098		4.553	1.01592	0.862575	0.642711	0.333012
4.55667	0.508115	0.332949	0.140904		4.55667	1.01117	0.858239	0.642111	0.326482
4.56017	0.506706	0.327192	0.141065		4.56017	1.01246	0.862461	0.644002	0.331634
4.5635	0.507005	0.323114	0.138232		4.56317	1.00811	0.860297	0.641976	0.33369
4.56683	0.504222	0.327012	0.143308		4.56683	1.01177	0.858145	0.641611	0.333882
4.57033	0.500542	0.327078	0.140872		4.57	1.01276	0.86431	0.644881	0.333835
4.57333	0.507171	0.326283	0.140807		4.57317	1.01571	0.865653	0.64485	0.329464
4.57667	0.50952	0.322825	0.145014		4.57667	1.0116	0.864043	0.643548	0.333843
4.58017	0.506154	0.331225	0.14041		4.58017	1.01262	0.861643	0.64336	0.334558
4.5835	0.504556	0.327125	0.136922		4.58317	1.01321	0.858692	0.642144	0.334298
4.58683	0.508164	0.331597	0.143586		4.58683	1.0121	0.866028	0.642864	0.32813
4.59033	0.508106	0.32868	0.145962		4.59	1.01605	0.864752	0.644488	0.327304
4.59333	0.506824	0.32807	0.141938		4.59317	1.01066	0.862529	0.645459	0.330833
4.59683	0.506773	0.332809	0.138922		4.59683	1.01515	0.862157	0.641339	0.328181
4.60017	0.503699	0.330911	0.14697		4.60017	1.01188	0.862432	0.650317	0.331691
4.6035	0.506175	0.326932	0.137793		4.60333	1.01278	0.864566	0.647308	0.334109
4.60683	0.51009	0.330209	0.142584		4.60683	1.01235	0.861497	0.647327	0.331564
4.61	0.508422	0.333447	0.14365		4.61	1.01736	0.862372	0.645992	0.328559
4.61333	0.498868	0.323489	0.141401		4.61317	1.01534	0.86686	0.647478	0.334491
4.61683	0.505246	0.328274	0.141882		4.61683	1.01329	0.865337	0.648096	0.335039
4.62017	0.510019	0.331855	0.145207		4.62017	1.01364	0.863717	0.647196	0.33419
4.6235	0.501522	0.326557	0.141661		4.6235	1.00854	0.863299	0.650003	0.337496
4.627	0.511574	0.336105	0.141243		4.62667	1.01359	0.867	0.647671	0.337203
4.63	0.507177	0.335581	0.145656		4.63	1.01015	0.866142	0.647728	0.332214
4.6335	0.505691	0.330067	0.139401		4.6335	1.01606	0.863974	0.649302	0.33394
4.63683	0.506536	0.329251	0.142507		4.63683	1.01357	0.862487	0.645184	0.333115
4.64017	0.507399	0.332867	0.139003		4.64017	1.01853	0.867958	0.648701	0.329092
4.6435	0.500035	0.325263	0.138661		4.6435	1.01583	0.865024	0.650495	0.336
4.64667	0.505803	0.322733	0.141287		4.6465	1.01623	0.864803	0.650257	0.33507
4.65	0.510594	0.33397	0.145511		4.65	1.0161	0.86615	0.652113	0.336983
4.6535	0.501905	0.330093	0.145924		4.6535	1.01604	0.865468	0.651969	0.334665
4.65683	0.506586	0.333691	0.139958		4.6565	1.01195	0.869814	0.651462	0.339997
4.66017	0.50361	0.329697	0.144733		4.66017	1.01466	0.867527	0.653338	0.335139
4.66367	0.509241	0.327718	0.143831		4.66333	1.018	0.865324	0.652316	0.332006
4.66667	0.503668	0.328132	0.142547		4.6665	1.01646	0.866399	0.648904	0.333201
4.67017	0.504945	0.333722	0.143457		4.67	1.0173	0.865618	0.650369	0.336534
4.6735	0.504231	0.333676	0.142494		4.6735	1.01935	0.86694	0.648656	0.335392
4.67683	0.511431	0.328791	0.144026		4.6765	1.01445	0.868622	0.652329	0.339234
4.68017	0.50844	0.332644	0.145717		4.68017	1.01656	0.867284	0.650205	0.336935
4.68333	0.507638	0.332947	0.144986		4.68333	1.01733	0.870047	0.650302	0.33968
4.68667	0.505469	0.332147	0.14246		4.6865	1.01819	0.8711	0.650593	0.333509
4.69017	0.511342	0.334055	0.143516		4.69017	1.01507	0.867765	0.650733	0.343714
4.6935	0.510622	0.331072	0.149377		4.6935	1.01961	0.869968	0.651525	0.338038
4.69683	0.506887	0.332836	0.143386		4.69667	1.02082	0.864869	0.649898	0.336034
4.70017	0.508673	0.332349	0.14193		4.7	1.01616	0.867862	0.650648	0.338956
4.70333	0.51029	0.334443	0.142151		4.70333	1.02174	0.872628	0.651733	0.336786
4.70667	0.513916	0.334436	0.144229		4.7065	1.02423	0.867119	0.651996	0.339974
4.71017	0.511559	0.331088	0.145363		4.71017	1.01803	0.867846	0.649	0.338116
4.7135	0.513266	0.337021	0.146229		4.7135	1.0183	0.867795	0.648135	0.337669
4.71683	0.50567	0.3272	0.141688		4.71667	1.01824	0.869799	0.649311	0.336795
4.72033	0.513265	0.329124	0.145381		4.72	1.02041	0.865162	0.648146	0.338781
4.72333	0.510253	0.334316	0.146265		4.72333	1.01824	0.869286	0.652992	0.335316
4.72683	0.507669	0.334733	0.142179		4.7265	1.0205	0.86885	0.65551	0.336419
4.73017	0.50555	0.336461	0.142698		4.73017	1.01422	0.869406	0.649917	0.34027
4.7335	0.511159	0.334134	0.151615		4.7335	1.01988	0.86838	0.651487	0.339647
4.73683	0.51194	0.331045	0.141968		4.73667	1.01949	0.866768	0.654537	0.339901
4.74	0.509133	0.332848	0.143657		4.74	1.02122	0.871195	0.653155	0.341628
4.74333	0.511161	0.335388	0.143374		4.74333	1.01979	0.871433	0.653839	0.340175
4.74683	0.512796	0.33453	0.145299		4.74683	1.02028	0.872145	0.655106	0.338957
4.75017	0.508623	0.33156	0.141388		4.75017	1.02174	0.869944	0.657446	0.343981
4.7535	0.513796	0.337284	0.143931		4.7535	1.02051	0.872109	0.657146	0.339047
4.757	0.507011	0.336802	0.143961		4.75667	1.022	0.873406	0.653343	0.33953
4.76	0.508713	0.332393	0.146983		4.75983	1.02087	0.870759	0.655568	0.339369
4.7635	0.51108	0.330141	0.147672		4.7635	1.02066	0.87249	0.655323	0.341879
4.76683	0.515845	0.337793	0.146616		4.76683	1.02198	0.87305	0.654666	0.342511
4.77017	0.507176	0.331938	0.139807		4.77017	1.01842	0.866508	0.65272	0.347375
4.7735	0.508669	0.335969	0.145217		4.77333	1.02104	0.874598	0.65489	0.339214
4.77667	0.514861	0.33637	0.147577		4.77667	1.02316	0.872318	0.653861	0.338021
4.78	0.511733	0.330669	0.146368		4.77983	1.02385	0.870326	0.658629	0.341979
4.7835	0.511739	0.334343	0.146589		4.7835	1.01926	0.872039	0.6552	0.342418
4.78683	0.516515	0.33772	0.145845		4.78683	1.02283	0.869801	0.655526	0.341325
4.79017	0.509053	0.32688	0.146757		4.79	1.021	0.872569	0.65561	0.342332
4.79367	0.521194	0.332616	0.14581		4.79333	1.02408	0.87197	0.653799	0.34477
4.79667	0.517923	0.336028	0.147195		4.79667	1.02048	0.871243	0.657154	0.343513
4.80017	0.507388	0.335111	0.146171		4.79983	1.02807	0.877634	0.65591	0.347466
4.8035	0.508093	0.333498	0.14693		4.8035	1.01993	0.872916	0.659335	0.345438
4.80683	0.517403	0.335451	0.151316		4.80683	1.0234	0.875455	0.657242	0.342417
4.81017	0.513087	0.334279	0.145575		4.81	1.02599	0.873166	0.655158	0.341797
4.81367	0.513578	0.338468	0.148182		4.81333	1.02292	0.869205	0.65575	0.345422
4.81667	0.508834	0.339666	0.148289		4.81667	1.02705	0.87532	0.656722	0.345633
4.82017	0.51119	0.334852	0.148026		4.81983	1.02135	0.874922	0.657687	0.346795
4.8235	0.511165	0.333962	0.146949		4.8235	1.02443	0.874819	0.659448	0.344146
4.82683	0.517984	0.338297	0.149595		4.82683	1.02509	0.871423	0.653815	0.343647
4.83017	0.50595	0.334857	0.147264		4.83	1.02657	0.876306	0.659661	0.34377
4.83333	0.510576	0.335813	0.146915		4.83333	1.02371	0.874777	0.657653	0.347936
4.83667	0.515524	0.336691	0.15146		4.83667	1.01828	0.873278	0.657575	0.34544
4.84017	0.517122	0.336594	0.147564		4.83983	1.02319	0.873765	0.658563	0.342052
4.8435	0.513866	0.33484	0.142478		4.8435	1.0208	0.874372	0.656086	0.347075
4.84683	0.513409	0.339084	0.14815		4.84683	1.02236	0.876192	0.652745	0.347312
4.85	0.516911	0.336645	0.147769		4.85	1.02559	0.878233	0.658747	0.341152
4.85333	0.518235	0.333056	0.151304		4.85333	1.02643	0.876225	0.657758	0.345481
4.85683	0.514054	0.332217	0.151358		4.85683	1.02183	0.872689	0.658938	0.350428
4.86017	0.508938	0.343371	0.149069		4.85983	1.02407	0.87611	0.656197	0.344692
4.8635	0.514929	0.336844	0.147509		4.8635	1.02178	0.876074	0.658737	0.348108
4.86683	0.522258	0.331274	0.150895		4.86667	1.02346	0.874959	0.658728	0.344891
4.87	0.519919	0.339718	0.148423		4.87	1.02672	0.878393	0.663246	0.340584
4.87333	0.51367	0.339893	0.147375		4.87333	1.02515	0.876834	0.665413	0.345706
4.87683	0.513857	0.338411	0.145392		4.87683	1.02662	0.877	0.659019	0.347771
4.88017	0.517313	0.333501	0.15006		4.88017	1.02616	0.874825	0.661906	0.347572
4.8835	0.519698	0.333195	0.150865		4.88333	1.02737	0.875781	0.663274	0.346789
4.887	0.515456	0.338109	0.150408		4.88667	1.02565	0.880087	0.659178	0.348903
4.89	0.517385	0.342922	0.145792		4.89	1.02733	0.879339	0.660103	0.34683
4.8935	0.514064	0.341269	0.147842		4.89317	1.02086	0.879027	0.660918	0.344386
4.89683	0.515565	0.334375	0.146906		4.89683	1.02217	0.877928	0.658279	0.346382
4.90017	0.513752	0.342741	0.150222		4.90017	1.03035	0.8774	0.66156	0.346726
4.9035	0.51504	0.343817	0.145545		4.90333	1.02758	0.87721	0.665446	0.347471
4.90667	0.517783	0.339009	0.150626		4.90667	1.02779	0.882039	0.663787	0.348738
4.91	0.514979	0.332458	0.151227		4.91	1.02697	0.880185	0.662141	0.350661
4.9135	0.518808	0.340798	0.15191		4.91317	1.03051	0.878474	0.663582	0.347781
4.91683	0.513873	0.342902	0.14886		4.91683	1.02581	0.880914	0.664181	0.346868
4.92017	0.514832	0.342049	0.15554		4.92017	1.02765	0.882793	0.663564	0.349805
4.92367	0.515998	0.337302	0.147476		4.92333	1.02564	0.880072	0.665117	0.348319
4.92667	0.516679	0.338497	0.150123		4.92667	1.02762	0.882883	0.664166	0.348956
4.93017	0.516922	0.339944	0.145034		4.93	1.02949	0.882594	0.659893	0.350343
4.9335	0.517531	0.343955	0.152571		4.93317	1.0303	0.882253	0.661109	0.350536
4.93683	0.517781	0.33679	0.14823		4.93683	1.03091	0.881771	0.663211	0.348999
4.94017	0.523117	0.336135	0.148526		4.94017	1.02584	0.88191	0.661535	0.349434
4.94367	0.517592	0.341436	0.150531		4.94333	1.02843	0.877571	0.667029	0.348738
4.94667	0.510796	0.337967	0.147848		4.94667	1.03176	0.883911	0.663852	0.348809
4.95017	0.513006	0.334009	0.150371		4.95017	1.0278	0.880774	0.663128	0.353746
4.9535	0.522725	0.339862	0.154136		4.95317	1.03203	0.880996	0.661357	0.353137
4.95683	0.518645	0.33792	0.147001		4.95683	1.03197	0.880447	0.666895	0.351099
4.96017	0.518073	0.341804	0.148792		4.96	1.02936	0.879973	0.663773	0.350329
4.96333	0.515208	0.339541	0.148869		4.96333	1.02782	0.878928	0.666364	0.356199
4.96667	0.518409	0.336626	0.151557		4.96667	1.02837	0.877331	0.66675	0.349546
4.97017	0.517562	0.33673	0.145572		4.97017	1.03231	0.881216	0.663109	0.349689
4.9735	0.519313	0.343221	0.150276		4.97317	1.02784	0.875478	0.661351	0.353366
4.97683	0.513704	0.340953	0.151241		4.97683	1.02903	0.885911	0.661871	0.351391
4.98033	0.515843	0.341104	0.149713		4.98	1.02947	0.884343	0.665356	0.349395
4.98333	0.522074	0.338258	0.152788		4.98317	1.02932	0.883094	0.661875	0.352719
4.98683	0.516399	0.336531	0.150963		4.98683	1.03196	0.880723	0.666406	0.349643
4.99017	0.514612	0.341009	0.148334		4.99017	1.03297	0.883227	0.666439	0.35497
4.9935	0.51613	0.340944	0.148613		4.9935	1.0347	0.880835	0.666259	0.348313
4.99683	0.512365	0.337408	0.15341		4.99667	1.03021	0.880121	0.666616	0.3527
5	0.523934	0.338575	0.155294		5	1.03284	0.881001	0.667907	0.351812
5.00333	0.517271	0.342994	0.151904		5.00333	1.03275	0.88479	0.667317	0.352982
5.00683	0.516141	0.343102	0.149827		5.0065	1.03099	0.880897	0.667562	0.350276
5.01017	0.521126	0.344566	0.148682		5.01017	1.03012	0.883476	0.667382	0.352731
5.0135	0.522131	0.336179	0.151814		5.0135	1.03341	0.883491	0.666901	0.351987
5.017	0.519669	0.341593	0.156858		5.01667	1.03212	0.886516	0.669511	0.349179
5.02	0.514978	0.348633	0.150832		5.02	1.03241	0.881272	0.667658	0.353734
5.0235	0.515592	0.343996	0.148463		5.02333	1.02815	0.883139	0.66921	0.350502
5.02683	0.524322	0.341026	0.156645		5.0265	1.02954	0.881696	0.670371	0.353779
5.03017	0.525165	0.341082	0.154209		5.03017	1.03076	0.883417	0.670562	0.35285
5.0335	0.521262	0.34614	0.147126		5.03333	1.0338	0.885376	0.670578	0.351406
5.03667	0.523341	0.341422	0.154601		5.03667	1.03638	0.88425	0.665864	0.352797
5.04	0.521587	0.341722	0.156016		5.04	1.03287	0.884565	0.667298	0.353338
5.0435	0.523671	0.341311	0.151198		5.0435	1.03291	0.885791	0.668692	0.357132
5.04683	0.522905	0.345906	0.149832		5.0465	1.03304	0.888687	0.669667	0.355384
5.05017	0.517508	0.344246	0.149653		5.05017	1.02999	0.886397	0.670811	0.355612
5.0535	0.518943	0.340448	0.1497		5.05333	1.03408	0.885159	0.676156	0.35253
5.05667	0.524368	0.341172	0.152829		5.0565	1.03347	0.890187	0.667395	0.354517
5.06017	0.5209	0.343234	0.152501		5.06	1.03505	0.888144	0.672754	0.355488
5.0635	0.519744	0.346377	0.150982		5.0635	1.03696	0.886626	0.671148	0.35408
5.06683	0.522491	0.343873	0.152701		5.0665	1.0316	0.886813	0.670563	0.35451
5.07017	0.52084	0.344876	0.151985		5.07017	1.03813	0.886458	0.670245	0.35905
5.07333	0.524896	0.342812	0.153014		5.07333	1.03643	0.885108	0.672181	0.356271
5.07667	0.524297	0.344938	0.150219		5.0765	1.03725	0.886241	0.674112	0.361011
5.08017	0.526141	0.351866	0.152433		5.08017	1.03799	0.882611	0.671945	0.35525
5.0835	0.517743	0.340235	0.153583		5.0835	1.0322	0.889392	0.671853	0.357981
5.08683	0.523736	0.344611	0.154492		5.08667	1.03288	0.885284	0.673187	0.357322
5.09017	0.521692	0.349511	0.151809		5.09017	1.03908	0.889208	0.672226	0.355524
5.09333	0.520172	0.345294	0.151328		5.09333	1.0353	0.889218	0.672875	0.350891
5.09667	0.526244	0.335284	0.151454		5.0965	1.03503	0.884638	0.67359	0.355895
5.10017	0.527889	0.343662	0.155051		5.10017	1.0346	0.885657	0.669826	0.358763
5.1035	0.523074	0.345948	0.147494		5.1035	1.03682	0.889947	0.670711	0.358379
5.10683	0.520398	0.346739	0.1501		5.10683	1.03359	0.886961	0.675077	0.357635
5.11033	0.523909	0.345407	0.156205		5.11	1.03669	0.885512	0.671002	0.360436
5.11333	0.523209	0.345241	0.151383		5.11333	1.03719	0.886219	0.672069	0.360091
5.11683	0.524308	0.343733	0.148512		5.11683	1.03446	0.886511	0.669738	0.354573
5.12017	0.525809	0.34712	0.15211		5.11983	1.03477	0.889077	0.672111	0.357175
5.1235	0.518536	0.34555	0.155202		5.1235	1.03646	0.887302	0.674914	0.357528
5.12683	0.525257	0.341318	0.1495		5.12667	1.03583	0.884695	0.671739	0.359924
5.13	0.524899	0.343144	0.153442		5.12983	1.03776	0.886658	0.671627	0.360842
5.13333	0.518715	0.345569	0.151991		5.13333	1.03957	0.887678	0.677057	0.35822
5.13683	0.52346	0.346563	0.157157		5.13683	1.03825	0.887916	0.672896	0.3627
5.14017	0.527391	0.344055	0.154247		5.13983	1.03268	0.887858	0.673964	0.361194
5.1435	0.527106	0.34246	0.157403		5.1435	1.0348	0.888911	0.675447	0.360816
5.147	0.525903	0.348333	0.150732		5.14667	1.03687	0.889071	0.673557	0.356277
5.15	0.525543	0.351117	0.154408		5.14983	1.03752	0.89414	0.675555	0.360239
5.1535	0.524562	0.349182	0.150659		5.15333	1.03488	0.886641	0.677517	0.356444
5.15683	0.524734	0.346386	0.153218		5.15683	1.03474	0.887252	0.678331	0.359929
5.16017	0.524752	0.340912	0.150447		5.15983	1.03942	0.890201	0.676341	0.356417
5.1635	0.521934	0.351411	0.153653		5.1635	1.04035	0.886366	0.678777	0.358125
5.16667	0.51986	0.351519	0.15367		5.16667	1.04014	0.891207	0.676822	0.355496
5.17	0.525066	0.346493	0.155791		5.16983	1.0391	0.888691	0.675189	0.364686
5.1735	0.531518	0.350039	0.155958		5.1735	1.04201	0.891782	0.676948	0.357933
5.17683	0.52413	0.351096	0.153563		5.17683	1.03732	0.89284	0.680256	0.356622
5.18017	0.5226	0.348328	0.153509		5.18	1.03909	0.895958	0.679033	0.361706
5.1835	0.531618	0.351854	0.159471		5.1835	1.03809	0.894519	0.675079	0.356547
5.18667	0.532416	0.345644	0.154001		5.18667	1.04498	0.891994	0.681148	0.364108
5.19	0.526666	0.343211	0.156608		5.18983	1.04117	0.893235	0.678747	0.357994
5.1935	0.524844	0.350542	0.154423		5.1935	1.03794	0.889202	0.679558	0.358746
5.19683	0.525765	0.349222	0.152457		5.19683	1.04406	0.891342	0.681369	0.361295
5.20017	0.530426	0.340658	0.15315		5.2	1.04305	0.891045	0.680597	0.362153
5.20367	0.53133	0.34968	0.155912		5.20333	1.04062	0.891988	0.673093	0.364351
5.20667	0.527754	0.354268	0.157		5.20667	1.04323	0.893888	0.679741	0.361966
5.21017	0.521451	0.347063	0.153		5.20983	1.0416	0.895779	0.679312	0.363053
5.2135	0.528501	0.348596	0.158195		5.2135	1.04296	0.889866	0.676957	0.363807
5.21683	0.525179	0.348807	0.158503		5.21683	1.03871	0.891246	0.68046	0.360197
5.22017	0.52812	0.348141	0.152531		5.22	1.04002	0.895586	0.680605	0.363047
5.22333	0.521969	0.352457	0.152058		5.22333	1.03639	0.894485	0.679702	0.367993
5.22667	0.529375	0.349267	0.157446		5.22667	1.04192	0.893929	0.680437	0.366404
5.23017	0.53002	0.345574	0.155974		5.23017	1.04377	0.893236	0.67529	0.364417
5.2335	0.529342	0.348577	0.157252		5.23317	1.04287	0.8943	0.67631	0.360165
5.23683	0.525601	0.351235	0.15746		5.23683	1.04043	0.894628	0.677863	0.35912
5.24033	0.523162	0.349416	0.156324		5.24	1.04255	0.895148	0.684739	0.362309
5.24333	0.528998	0.34271	0.152644		5.24317	1.04051	0.891614	0.678245	0.365283
5.24683	0.53028	0.349406	0.155667		5.24683	1.04343	0.89355	0.681773	0.36112
5.25017	0.527189	0.351299	0.152192		5.25017	1.04509	0.895522	0.676355	0.365039
5.2535	0.526834	0.349762	0.153859		5.25333	1.03964	0.891927	0.678761	0.36593
5.25683	0.532601	0.3478	0.157794		5.25683	1.04498	0.893606	0.681187	0.363666
5.26	0.53537	0.348547	0.158081		5.26	1.04096	0.899468	0.68333	0.361687
5.26333	0.52769	0.350313	0.152175		5.26317	1.04336	0.891993	0.681833	0.362337
5.26683	0.532862	0.351838	0.156196		5.26683	1.04268	0.893358	0.682633	0.365693
5.27017	0.524969	0.352321	0.157332		5.27017	1.04239	0.896704	0.686037	0.361837
5.2735	0.52893	0.347957	0.151988		5.27333	1.04259	0.896975	0.679703	0.365691
5.277	0.530815	0.349277	0.158329		5.27667	1.04626	0.896424	0.680781	0.3629
5.28	0.53268	0.354247	0.156645		5.28	1.04424	0.894135	0.684382	0.364038
5.2835	0.521042	0.349207	0.156084		5.28317	1.0451	0.895133	0.682475	0.359957
5.28683	0.533044	0.349334	0.156665		5.28683	1.04862	0.893476	0.681374	0.364375
5.29017	0.530097	0.351763	0.159139		5.29017	1.0422	0.897443	0.680891	0.358601
5.2935	0.529192	0.350607	0.154063		5.29333	1.04654	0.897554	0.682517	0.362932
5.29667	0.527619	0.354519	0.153679		5.29667	1.04664	0.895592	0.681542	0.36336
5.3	0.529291	0.354338	0.158563		5.3	1.04419	0.895598	0.682558	0.361843
5.3035	0.530964	0.345485	0.159376		5.30317	1.04346	0.893646	0.685895	0.368202
5.30683	0.535628	0.3478	0.156199		5.30683	1.04486	0.897536	0.685988	0.365784
5.31017	0.527372	0.351066	0.153979		5.31017	1.04289	0.897275	0.683978	0.367909
5.3135	0.52877	0.351544	0.157465		5.31333	1.04535	0.897825	0.686773	0.371183
5.31667	0.529196	0.350675	0.156735		5.31667	1.04533	0.902362	0.681352	0.370481
5.32	0.533729	0.35028	0.157151		5.32	1.0456	0.89726	0.684411	0.365852
5.3235	0.528206	0.351934	0.157977		5.32317	1.04764	0.903664	0.686736	0.370402
5.32683	0.528062	0.353347	0.156022		5.32683	1.04359	0.899856	0.682393	0.368107
5.33017	0.532533	0.351599	0.161122		5.33017	1.04468	0.901488	0.684657	0.368614
5.33333	0.533508	0.350088	0.161695		5.33333	1.0478	0.899294	0.686735	0.364374
5.33667	0.532307	0.351618	0.15774		5.33667	1.04247	0.897492	0.685255	0.371611
5.34017	0.531391	0.355495	0.1582		5.34017	1.04719	0.90058	0.684909	0.367048
5.3435	0.525566	0.353351	0.160735		5.3435	1.04805	0.897809	0.683514	0.369104
5.34683	0.529754	0.345044	0.158883		5.34667	1.04923	0.900987	0.683724	0.367471
5.35017	0.536518	0.353432	0.16092		5.35017	1.04536	0.903444	0.683787	0.365973
5.35333	0.534859	0.36123	0.15611		5.35333	1.0512	0.901922	0.683592	0.366998
5.35667	0.529253	0.350641	0.158253		5.3565	1.04738	0.898467	0.687166	0.370523
5.36017	0.539655	0.351019	0.158364		5.36017	1.04429	0.900946	0.683686	0.369843
5.3635	0.536862	0.354197	0.165302		5.36367	1.04486	0.901318	0.68417	0.372721
5.36683	0.528444	0.354252	0.15761		5.36667	1.04591	0.898071	0.685032	0.370788
5.37033	0.533875	0.358112	0.156192		5.37	1.04558	0.894856	0.686401	0.367743
5.37333	0.533888	0.355244	0.160277		5.37333	1.05068	0.899033	0.684956	0.366548
5.37683	0.532682	0.352675	0.157257		5.3765	1.04855	0.90236	0.687675	0.3663
5.38017	0.532807	0.352099	0.158564		5.38017	1.04597	0.900636	0.685175	0.371279
5.3835	0.536087	0.359479	0.160547		5.3835	1.04964	0.900385	0.688028	0.364062
5.38683	0.535403	0.349088	0.157839		5.38667	1.0476	0.899594	0.686586	0.369656
5.39	0.537611	0.349405	0.160257		5.39	1.04435	0.903083	0.689824	0.369216
5.39333	0.534749	0.35324	0.162205		5.39333	1.04365	0.897887	0.688363	0.368712
5.39683	0.529082	0.354902	0.156133		5.3965	1.04925	0.89795	0.689495	0.368969
5.40017	0.531102	0.357203	0.156148		5.40017	1.04738	0.901426	0.685444	0.370592
5.4035	0.538124	0.352561	0.16206		5.4035	1.04577	0.901177	0.692554	0.370188
5.407	0.532588	0.350895	0.15893		5.40667	1.04947	0.901427	0.687316	0.370194
5.41	0.533059	0.352026	0.158435		5.41	1.04825	0.899278	0.69055	0.368793
5.4135	0.538305	0.353303	0.159595		5.41333	1.0489	0.901044	0.689956	0.37149
5.41683	0.531597	0.354755	0.161181		5.4165	1.05003	0.904497	0.694781	0.369274
5.42017	0.535432	0.347305	0.155639		5.42017	1.05309	0.898413	0.690987	0.371846
5.4235	0.537402	0.3539	0.159389		5.4235	1.05293	0.901881	0.692526	0.371492
5.42667	0.538044	0.358137	0.1613		5.42667	1.05049	0.902039	0.689049	0.371223
5.43	0.528603	0.35061	0.160549		5.43	1.04841	0.902553	0.688594	0.373572
5.4335	0.539156	0.351086	0.160829		5.4335	1.04522	0.905259	0.687442	0.371003
5.43683	0.532997	0.355246	0.159226		5.4365	1.05159	0.902401	0.691061	0.371401
5.44017	0.530722	0.349802	0.157522		5.44017	1.05153	0.905659	0.68914	0.372072
5.4435	0.530537	0.356638	0.158891		5.44333	1.05352	0.900594	0.687981	0.371293
5.44667	0.535352	0.358973	0.165945		5.44667	1.05151	0.905334	0.693014	0.370083
5.45	0.53514	0.352285	0.163453		5.45	1.05189	0.908996	0.692332	0.371185
5.4535	0.536015	0.357159	0.158162		5.4535	1.04806	0.901111	0.688936	0.371383
5.45683	0.531307	0.356738	0.161735		5.45683	1.05231	0.905121	0.688952	0.37452
5.46017	0.532179	0.355711	0.162258		5.46	1.0514	0.902211	0.694523	0.373181
5.46367	0.538418	0.354949	0.160444		5.46333	1.05551	0.907863	0.688074	0.376028
5.46667	0.536721	0.356601	0.159392		5.46667	1.05639	0.901978	0.691105	0.374748
5.47017	0.528934	0.356291	0.160099		5.46983	1.05395	0.904535	0.694509	0.375771
5.4735	0.532437	0.359776	0.163439		5.4735	1.04777	0.904777	0.691312	0.374199
5.47683	0.538248	0.359452	0.160641		5.47683	1.05559	0.906712	0.692217	0.37656
5.48017	0.541369	0.353616	0.164524		5.48	1.05262	0.905787	0.694916	0.372247
5.48367	0.536022	0.36065	0.158347		5.48333	1.05132	0.909162	0.688376	0.37592
5.48667	0.535913	0.358896	0.157139		5.48667	1.05222	0.905195	0.690841	0.373138
5.49017	0.537208	0.358946	0.166449		5.48983	1.05216	0.905023	0.694966	0.370502
5.4935	0.5389	0.352235	0.168091		5.4935	1.05314	0.903249	0.69065	0.370722
5.49683	0.54031	0.355807	0.162549		5.49683	1.05375	0.91154	0.69092	0.371346
5.50033	0.531531	0.359368	0.161465		5.5	1.05171	0.906078	0.693104	0.375284
5.50333	0.533152	0.357283	0.159929		5.50333	1.04755	0.903078	0.693415	0.375577
5.50683	0.53752	0.350988	0.161045		5.50667	1.05293	0.904259	0.693318	0.375068
5.51017	0.542042	0.359011	0.167652		5.50983	1.0564	0.905381	0.692353	0.373919
5.5135	0.531895	0.354448	0.160985		5.5135	1.04928	0.905277	0.691776	0.377595
5.51683	0.539711	0.35829	0.159325		5.51683	1.05377	0.904029	0.695487	0.375385
5.52	0.538028	0.35663	0.164898		5.52	1.05156	0.903022	0.693855	0.373623
5.52333	0.536416	0.355414	0.16214		5.52333	1.05041	0.905415	0.69785	0.376554
5.52683	0.53755	0.357128	0.164264		5.52683	1.05316	0.907571	0.694854	0.379715
5.53017	0.535009	0.363091	0.163271		5.52983	1.05373	0.902951	0.695506	0.377382
5.5335	0.540744	0.355858	0.162203		5.5335	1.05152	0.904238	0.697777	0.376665
5.53683	0.539281	0.356206	0.164644		5.53667	1.05094	0.905969	0.691389	0.376355
5.54	0.54472	0.358249	0.158627		5.53983	1.0574	0.91053	0.696981	0.373598
5.54333	0.534741	0.357974	0.162584		5.54333	1.05427	0.903433	0.69703	0.377814
5.54683	0.53807	0.357742	0.158798		5.54683	1.05216	0.90442	0.696209	0.380422
5.55017	0.543064	0.358179	0.161259		5.54983	1.05031	0.910081	0.692593	0.378743
5.5535	0.536775	0.355147	0.161793		5.5535	1.05281	0.911416	0.698339	0.381923
5.55667	0.537061	0.357552	0.157076		5.55667	1.05288	0.909206	0.697692	0.378288
5.56	0.536846	0.364197	0.163322		5.55983	1.05265	0.908478	0.697249	0.376012
5.5635	0.539943	0.359445	0.161203		5.5635	1.05756	0.90811	0.694874	0.375207
5.56683	0.540768	0.356657	0.160659		5.56683	1.0562	0.911004	0.696107	0.37453
5.57017	0.540639	0.364199	0.164361		5.57017	1.05782	0.913706	0.694912	0.378908
5.5735	0.53383	0.35764	0.161603		5.57333	1.05589	0.911931	0.69734	0.374823
5.57667	0.536897	0.361543	0.161983		5.57667	1.0584	0.911391	0.694793	0.380574
5.58	0.540501	0.356264	0.160488		5.58	1.0534	0.908752	0.695779	0.378463
5.5835	0.542506	0.360577	0.16246		5.58317	1.05568	0.915609	0.698313	0.379034
5.58683	0.536144	0.360695	0.162722		5.58683	1.05583	0.910986	0.695138	0.380748
5.59017	0.535556	0.363155	0.163147		5.59017	1.05849	0.910798	0.69641	0.381637
5.59367	0.541164	0.354954	0.161423		5.59333	1.05806	0.911281	0.696402	0.37704
5.59667	0.540182	0.354966	0.164063		5.59667	1.05758	0.912508	0.695182	0.380319
5.60017	0.539799	0.358177	0.162534		5.60017	1.05234	0.917577	0.69331	0.380914
5.6035	0.53827	0.366142	0.166295		5.60317	1.06034	0.909398	0.696461	0.377443
5.60683	0.535473	0.360697	0.164182		5.60683	1.05597	0.910599	0.696558	0.377638
5.61017	0.542615	0.35696	0.165957		5.61	1.05884	0.915471	0.693518	0.381177
5.61333	0.541583	0.363139	0.161528		5.61317	1.05608	0.913008	0.697224	0.378633
5.61667	0.538425	0.365016	0.164018		5.61667	1.05717	0.911976	0.695012	0.381194
5.62017	0.539114	0.359583	0.160616		5.62017	1.05577	0.911774	0.69578	0.378682
5.6235	0.543824	0.358577	0.167421		5.62317	1.0567	0.912092	0.69575	0.38085
5.62683	0.542715	0.360066	0.166557		5.62683	1.05473	0.907363	0.695329	0.383024
5.63	0.536498	0.361746	0.163977		5.63	1.05594	0.909798	0.696556	0.381739
5.63333	0.543704	0.362961	0.169117		5.63317	1.0574	0.911639	0.698948	0.3808
5.63683	0.537154	0.362143	0.161679		5.63667	1.05659	0.91117	0.697691	0.37946
5.64017	0.545138	0.364646	0.169269		5.64017	1.05747	0.90985	0.694746	0.380419
5.6435	0.543556	0.361602	0.16203		5.64317	1.05869	0.907529	0.696549	0.379727
5.64683	0.539085	0.362718	0.16646		5.64683	1.05734	0.910367	0.699739	0.380128
5.65	0.541659	0.365395	0.166391		5.65	1.05519	0.913544	0.697442	0.377969
5.65333	0.543172	0.359571	0.164239		5.65317	1.05583	0.907679	0.69961	0.380976
5.65683	0.542311	0.364175	0.166667		5.65683	1.0598	0.9109	0.706251	0.377639
5.66017	0.542749	0.366708	0.166498		5.66017	1.06017	0.912663	0.700512	0.382669
5.6635	0.540637	0.362987	0.166381		5.66333	1.05823	0.909438	0.700017	0.379818
5.66683	0.539005	0.361383	0.167798		5.66683	1.0605	0.915923	0.704443	0.380699
5.67	0.545538	0.363144	0.16544		5.67	1.05639	0.912272	0.69755	0.384022
5.67333	0.541746	0.359981	0.162087		5.67317	1.05499	0.911111	0.702417	0.37871
5.67683	0.543419	0.365575	0.168857		5.67683	1.05704	0.913812	0.702304	0.380021
5.68017	0.545808	0.366113	0.165575		5.68017	1.05938	0.911741	0.699529	0.384519
5.6835	0.546626	0.361567	0.166119		5.6835	1.06236	0.914937	0.700326	0.381074
5.68667	0.543877	0.365464	0.167101		5.68633	1.06248	0.912757	0.701693	0.383276
5.69	0.540294	0.366748	0.164441		5.69	1.05896	0.914219	0.70213	0.384078
5.6935	0.540191	0.360136	0.161193		5.69317	1.06249	0.915922	0.69948	0.384807
5.69683	0.550166	0.363234	0.169628		5.69683	1.06267	0.917149	0.702779	0.383772
5.70017	0.535045	0.362583	0.163872		5.70017	1.05895	0.913891	0.7014	0.383619
5.7035	0.543749	0.364036	0.163013		5.70333	1.06406	0.915426	0.698759	0.386911
5.707	0.546363	0.369625	0.168637		5.7065	1.06277	0.914464	0.698261	0.38403
5.71	0.540009	0.362975	0.165042		5.71	1.06371	0.919908	0.7061	0.383945
5.7135	0.542483	0.362401	0.16395		5.7135	1.06059	0.919272	0.699229	0.391887
5.71683	0.546442	0.369565	0.164946		5.7165	1.05994	0.91982	0.700849	0.38767
5.72017	0.539829	0.359658	0.165933		5.72017	1.06473	0.912876	0.700853	0.381761
5.72367	0.542642	0.358636	0.162613		5.72333	1.06446	0.916383	0.704796	0.386356
5.72667	0.545326	0.36087	0.165383		5.7265	1.05895	0.91594	0.698286	0.388673
5.73017	0.543871	0.365357	0.163949		5.73017	1.06479	0.916498	0.706337	0.382636
5.7335	0.541267	0.365076	0.165461		5.7335	1.06195	0.915862	0.700835	0.380786
5.73683	0.547301	0.361405	0.165857		5.73667	1.06172	0.916	0.701018	0.387745
5.74017	0.544013	0.362464	0.1655		5.74017	1.06341	0.916463	0.703222	0.387903
5.74333	0.541699	0.359495	0.166168		5.74333	1.06164	0.915033	0.702764	0.383005
5.74667	0.544447	0.361582	0.164358		5.7465	1.06101	0.913554	0.698311	0.387823
5.75017	0.547912	0.363084	0.163392		5.75017	1.06018	0.917708	0.702774	0.384728
5.7535	0.543432	0.359638	0.165311		5.7535	1.06116	0.913713	0.700722	0.384233
5.75683	0.54648	0.359447	0.163927		5.75667	1.06264	0.914093	0.705959	0.388497
5.76033	0.545785	0.362137	0.168771		5.76017	1.06124	0.915539	0.70597	0.388276
5.76333	0.544444	0.36537	0.164959		5.76333	1.06224	0.917054	0.701868	0.386424
5.76683	0.546509	0.36149	0.158418		5.7665	1.06073	0.915913	0.710025	0.388018
5.77017	0.545736	0.363384	0.173527		5.77017	1.05892	0.915969	0.705795	0.385018
5.7735	0.543337	0.366274	0.166877		5.7735	1.06005	0.916068	0.705805	0.385877
5.77683	0.545962	0.364944	0.16281		5.77667	1.06175	0.918407	0.703428	0.38677
5.78033	0.548116	0.369122	0.171734		5.78	1.06363	0.913574	0.706451	0.385509
5.78333	0.547061	0.364999	0.166705		5.78333	1.06371	0.91832	0.705989	0.38358
5.78683	0.548651	0.363322	0.168523		5.7865	1.06235	0.918525	0.706096	0.387336
5.79017	0.547456	0.367205	0.166856		5.79017	1.06092	0.922006	0.706186	0.38418
5.7935	0.543843	0.36725	0.168207		5.7935	1.06351	0.917736	0.707146	0.388125
5.79683	0.541025	0.360385	0.167469		5.79667	1.05897	0.921398	0.704861	0.390984
5.8	0.550199	0.364944	0.170225		5.8	1.06661	0.917783	0.70682	0.389597
5.80333	0.54641	0.372503	0.171328		5.80333	1.06546	0.915212	0.70945	0.385939
5.80683	0.543589	0.367903	0.168085		5.80683	1.06385	0.921042	0.708507	0.389326
5.81017	0.548149	0.368841	0.167262		5.80983	1.06386	0.919553	0.707296	0.389882
5.8135	0.548289	0.370599	0.166666		5.8135	1.06329	0.917705	0.711811	0.389433
5.817	0.543053	0.36732	0.16788		5.81667	1.06721	0.921957	0.708728	0.38759
5.82	0.542796	0.365068	0.164468		5.81983	1.06486	0.922939	0.706734	0.387383
5.8235	0.545451	0.373299	0.16959		5.8235	1.06645	0.918965	0.706551	0.38706
5.82683	0.546296	0.364154	0.168935		5.82683	1.06539	0.920905	0.708935	0.389373
5.83017	0.547672	0.364613	0.167627		5.83	1.0669	0.923221	0.710638	0.391566
5.8335	0.547101	0.371524	0.171285		5.83333	1.06346	0.919066	0.704974	0.388624
5.83667	0.543158	0.371826	0.172427		5.83667	1.06591	0.922236	0.713934	0.387977
5.84	0.547249	0.364976	0.165936		5.83983	1.06673	0.92045	0.709177	0.3898
5.8435	0.551785	0.368135	0.170243		5.8435	1.06427	0.918359	0.709371	0.390465
5.84683	0.545108	0.367617	0.165038		5.84683	1.06735	0.922221	0.710131	0.38964
5.85017	0.542504	0.369135	0.166876		5.85	1.06734	0.918349	0.704934	0.393547
5.85367	0.550555	0.371926	0.169773		5.85333	1.06779	0.922492	0.707076	0.391131
5.85667	0.548831	0.368674	0.169193		5.85667	1.06902	0.919717	0.71208	0.387417
5.86017	0.543788	0.364331	0.1655		5.85983	1.06387	0.918711	0.71146	0.394421
5.8635	0.551004	0.378849	0.168485		5.8635	1.0678	0.921798	0.709263	0.389944
5.86683	0.546868	0.368888	0.169678		5.86683	1.06547	0.922283	0.70988	0.392695
5.87017	0.550945	0.363881	0.167796		5.87	1.06862	0.922012	0.707359	0.392775
5.87333	0.556688	0.366283	0.16988		5.87333	1.06855	0.917452	0.706803	0.393116
5.8765	0.549501	0.372217	0.167565		5.87667	1.06827	0.922106	0.710525	0.38474
5.88017	0.543363	0.367691	0.166879		5.87983	1.06747	0.923805	0.706752	0.390651
5.8835	0.551543	0.36965	0.171649		5.8835	1.06745	0.919269	0.708405	0.391159
5.88683	0.553565	0.366327	0.171041		5.88683	1.06497	0.921532	0.712238	0.387913
5.89017	0.548118	0.365097	0.16621		5.89	1.0672	0.920239	0.707785	0.39339
5.89333	0.547464	0.372177	0.165855		5.89333	1.06679	0.919749	0.71078	0.388648
5.89683	0.545992	0.370094	0.172119		5.89667	1.06858	0.920344	0.710946	0.392625
5.90017	0.54892	0.366573	0.169735		5.89983	1.07088	0.918267	0.712541	0.391461
5.9035	0.552326	0.368039	0.174051		5.9035	1.06513	0.923964	0.710205	0.393111
5.90683	0.544322	0.3703	0.169481		5.90683	1.06838	0.921872	0.71297	0.392837
5.91033	0.544599	0.370005	0.169957		5.91	1.0693	0.920112	0.712532	0.391718
5.91333	0.547955	0.367818	0.167077		5.91333	1.07153	0.927925	0.713662	0.392308
5.91683	0.550018	0.369196	0.168848		5.91683	1.06869	0.925735	0.713686	0.390839
5.92017	0.552289	0.370864	0.168041		5.92017	1.07047	0.924738	0.715155	0.39029
5.9235	0.550897	0.366738	0.167191		5.92333	1.06341	0.923768	0.712841	0.393789
5.92683	0.550919	0.373294	0.174343		5.92667	1.07059	0.918118	0.711833	0.390235
5.93	0.554851	0.367415	0.174012		5.93	1.06851	0.92544	0.715052	0.392434
5.93333	0.552215	0.365707	0.168576		5.93317	1.06639	0.924425	0.714031	0.389528
5.93683	0.548996	0.373689	0.171849		5.93683	1.07192	0.928076	0.713907	0.387756
5.94017	0.547422	0.376845	0.16942		5.94017	1.07183	0.922781	0.712319	0.390891
5.9435	0.550322	0.367173	0.168768		5.94333	1.0717	0.923811	0.710588	0.395191
5.947	0.551229	0.369665	0.168111		5.94667	1.07169	0.924515	0.712384	0.394859
5.95	0.547833	0.367301	0.167705		5.95	1.07095	0.925551	0.714383	0.391309
5.9535	0.547364	0.374581	0.170701		5.95317	1.07285	0.925866	0.712358	0.394204
5.95683	0.552773	0.373268	0.169004		5.95683	1.07113	0.922961	0.713193	0.395441
5.96017	0.552745	0.373067	0.172483		5.96017	1.0711	0.92318	0.716673	0.394373
5.9635	0.548376	0.37056	0.168755		5.96333	1.07316	0.923415	0.713704	0.392096
5.96667	0.547768	0.370631	0.169403		5.9665	1.06887	0.927714	0.712711	0.398298
5.97	0.551223	0.378811	0.172382		5.97	1.07188	0.929045	0.717963	0.394913
5.9735	0.553425	0.370908	0.172999		5.97317	1.07328	0.926203	0.715338	0.394634
5.97683	0.55025	0.370333	0.170468		5.97683	1.06868	0.923403	0.711029	0.399492
5.98017	0.550488	0.380757	0.17045		5.98017	1.07222	0.925565	0.714119	0.393105
5.98367	0.549705	0.367917	0.172893		5.98333	1.07199	0.925114	0.715707	0.398938
5.98667	0.550405	0.367287	0.171028		5.98667	1.07544	0.926399	0.713769	0.401634
5.99017	0.556233	0.370347	0.171706		5.99	1.07444	0.927503	0.718178	0.396087
5.9935	0.549576	0.378804	0.16547		5.99317	1.07556	0.931657	0.718387	0.392819
5.99683	0.548809	0.369676	0.170582		5.99683	1.07388	0.927624	0.71283	0.395664
6.00017	0.558221	0.374292	0.173158		6.00017	1.07107	0.924872	0.71686	0.396752
6.00367	0.55108	0.372642	0.169353		6.00333	1.07406	0.923902	0.717126	0.395333
6.00667	0.547278	0.372304	0.166789		6.00667	1.07504	0.925162	0.710885	0.395269
6.01017	0.550681	0.371656	0.166188		6.01017	1.07378	0.927862	0.713757	0.395935
6.0135	0.551344	0.370703	0.169451		6.01317	1.07274	0.92713	0.713023	0.393461
6.01683	0.551962	0.366515	0.167018		6.01683	1.07174	0.924334	0.716223	0.398264
6.02017	0.5572	0.376076	0.171196		6.02	1.07482	0.92441	0.715247	0.393684
6.02333	0.55468	0.376113	0.170885		6.02333	1.07529	0.930569	0.712807	0.397064
6.02667	0.54783	0.368985	0.168545		6.02667	1.07294	0.927648	0.716545	0.395178
6.03017	0.553182	0.369623	0.174216		6.03017	1.06951	0.928043	0.721426	0.398225
6.0335	0.552342	0.369536	0.172118		6.0335	1.07434	0.927347	0.718998	0.395385
6.03683	0.550376	0.370151	0.172297		6.03667	1.07527	0.92749	0.717231	0.400861
6.04033	0.555934	0.375373	0.176521		6.04	1.07558	0.929255	0.71381	0.395933
6.04333	0.555887	0.373662	0.176596		6.04333	1.07069	0.928482	0.721282	0.399072
6.04683	0.557175	0.369768	0.16787		6.0465	1.07311	0.924093	0.71841	0.396306
6.05017	0.550506	0.37544	0.175264		6.05017	1.07419	0.930927	0.715604	0.398762
6.0535	0.552576	0.377269	0.174167		6.0535	1.07397	0.926991	0.715027	0.401615
6.05683	0.548341	0.373564	0.169613		6.05667	1.07294	0.932273	0.71997	0.396026
6.06	0.555594	0.367872	0.171261		6.06	1.07548	0.926871	0.721006	0.398367
6.06333	0.557247	0.370099	0.174834		6.06333	1.07469	0.930594	0.717499	0.3964
6.06683	0.55294	0.372699	0.170194		6.0665	1.07682	0.926919	0.719309	0.40073
6.07017	0.549136	0.377364	0.173825		6.07017	1.0767	0.935613	0.719135	0.398268
6.0735	0.55754	0.370443	0.175015		6.0735	1.07577	0.932437	0.718204	0.397569
6.077	0.555442	0.368135	0.175912		6.07667	1.07461	0.93157	0.720109	0.398833
6.08	0.551878	0.373292	0.168972		6.08	1.07561	0.929862	0.718267	0.397507
6.0835	0.55202	0.374245	0.176098		6.0835	1.07473	0.929611	0.722267	0.398172
6.08683	0.552655	0.376184	0.174065		6.0865	1.07661	0.929528	0.717462	0.400939
6.09017	0.55287	0.37162	0.171153		6.09017	1.07586	0.928277	0.718733	0.401044
6.0935	0.554521	0.372128	0.170498		6.0935	1.07837	0.929587	0.716675	0.396465
6.09667	0.554189	0.37667	0.172353		6.09667	1.07765	0.931557	0.718914	0.400079
6.1	0.555012	0.377933	0.173136		6.1	1.07522	0.931101	0.719439	0.401123
6.1035	0.556594	0.373264	0.174548		6.1035	1.08035	0.929249	0.718943	0.4017
6.10683	0.564311	0.377614	0.173313		6.1065	1.07931	0.932238	0.718782	0.39992
6.11017	0.553561	0.375036	0.17085		6.11017	1.07483	0.936385	0.716881	0.401704
6.11367	0.552302	0.376588	0.174591		6.11333	1.07743	0.930018	0.718521	0.404364
6.11667	0.556717	0.377059	0.174335		6.1165	1.07874	0.927366	0.717995	0.399886
6.12017	0.554093	0.376803	0.176107		6.12	1.07762	0.928575	0.715569	0.400208
6.1235	0.557202	0.376439	0.173971		6.1235	1.07828	0.933803	0.720676	0.399885
6.12683	0.557415	0.383276	0.172078		6.1265	1.07899	0.932315	0.719975	0.399029
6.13017	0.552744	0.375261	0.175474		6.13017	1.07694	0.931862	0.71772	0.40342
6.13367	0.558074	0.375091	0.176801		6.13333	1.076	0.929699	0.720574	0.402099
6.13667	0.558733	0.377743	0.176142		6.13667	1.0807	0.93205	0.720952	0.402636
6.14017	0.556884	0.377434	0.172591		6.14017	1.0769	0.930799	0.719079	0.400509
6.1435	0.55435	0.373072	0.175513		6.1435	1.07675	0.929299	0.717652	0.402234
6.14683	0.557378	0.37863	0.17485		6.14683	1.07855	0.932067	0.725214	0.400308
6.15017	0.553563	0.376845	0.175482		6.15	1.07558	0.936034	0.721232	0.403384
6.15333	0.551629	0.374136	0.170032		6.15333	1.07997	0.929341	0.719958	0.40504
6.15667	0.555527	0.380685	0.175912		6.15667	1.07963	0.933674	0.721996	0.399543
6.16017	0.556447	0.37994	0.174408		6.15983	1.08071	0.93232	0.727093	0.401105
6.1635	0.558423	0.376083	0.1731		6.1635	1.07511	0.93313	0.722922	0.405624
6.16683	0.56052	0.382101	0.172952		6.16683	1.0773	0.931701	0.722526	0.402228
6.17033	0.556955	0.378112	0.17639		6.17	1.07882	0.934129	0.721263	0.402941
6.17333	0.551441	0.373669	0.172912		6.17333	1.07635	0.933202	0.7249	0.403979
6.17683	0.558015	0.373059	0.175586		6.17683	1.07937	0.93674	0.725052	0.40172
6.18017	0.554592	0.377805	0.176527		6.17983	1.08037	0.931834	0.727912	0.400924
6.1835	0.553157	0.374555	0.172561		6.1835	1.07887	0.934318	0.722662	0.401592
6.18683	0.554585	0.379598	0.177828		6.18683	1.08227	0.933643	0.723705	0.397774
6.19	0.557565	0.377193	0.174601		6.18983	1.0804	0.931806	0.726692	0.40284
6.19333	0.55223	0.37512	0.171126		6.19333	1.07956	0.933267	0.724954	0.402571
6.19683	0.560785	0.379368	0.172966		6.19683	1.07989	0.936442	0.723757	0.404275
6.20017	0.556655	0.379155	0.178044		6.19983	1.07857	0.934755	0.724723	0.402966
6.2035	0.561029	0.372925	0.173287		6.2035	1.08113	0.937461	0.724954	0.405451
6.207	0.561484	0.381849	0.173223		6.20667	1.07856	0.935095	0.722621	0.405892
6.21	0.559596	0.38048	0.173399		6.20983	1.07772	0.935174	0.727688	0.407306
6.2135	0.552272	0.378726	0.174489		6.2135	1.08202	0.935249	0.72461	0.403803
6.21683	0.554429	0.374789	0.172278		6.21683	1.08411	0.932597	0.725794	0.405734
6.22017	0.564761	0.376651	0.173033		6.22	1.08211	0.93688	0.721709	0.407931
6.2235	0.551265	0.376915	0.174914		6.2235	1.07903	0.937598	0.722039	0.405996
6.22667	0.553691	0.378595	0.175198		6.22667	1.08086	0.936652	0.725235	0.40845
6.23	0.556873	0.378575	0.177256		6.22983	1.08136	0.936469	0.723483	0.405871
6.2335	0.553358	0.372904	0.178097		6.2335	1.07558	0.936612	0.726494	0.407983
6.23683	0.560597	0.374825	0.174997		6.23683	1.08071	0.935097	0.722628	0.407816
6.24017	0.556566	0.38326	0.178524		6.24017	1.08257	0.939126	0.72794	0.405935
6.24367	0.558516	0.37947	0.176922		6.2435	1.08174	0.935565	0.727497	0.409466
6.24667	0.563514	0.375942	0.174029		6.24667	1.0841	0.938548	0.722912	0.410083
6.25017	0.561089	0.369482	0.176163		6.25	1.08385	0.938891	0.7232	0.40613
6.2535	0.560964	0.377756	0.17792		6.2535	1.0804	0.932277	0.726573	0.404082
6.25683	0.556331	0.381866	0.176036		6.25683	1.08038	0.935951	0.726205	0.408245
6.26017	0.561004	0.381044	0.177795		6.26017	1.0838	0.932803	0.724905	0.406641
6.26367	0.564588	0.380302	0.173176		6.263	1.08207	0.933716	0.722047	0.409033
6.26667	0.559941	0.380517	0.174803		6.26667	1.07927	0.933247	0.72535	0.409307
6.27017	0.558257	0.382037	0.174976		6.27017	1.08199	0.935986	0.72783	0.405812
6.2735	0.555897	0.383958	0.178294		6.27317	1.07866	0.935532	0.726162	0.407194
6.27683	0.56182	0.37765	0.177158		6.27683	1.08323	0.937086	0.726065	0.405294
6.28017	0.561501	0.377107	0.177216		6.28	1.08433	0.939047	0.727421	0.40333
6.28333	0.558697	0.381646	0.173403		6.28317	1.08286	0.935087	0.728077	0.406652
6.28683	0.556092	0.385436	0.179818		6.28667	1.07608	0.93619	0.726211	0.41242
6.29017	0.558311	0.37479	0.177064		6.29017	1.08083	0.937072	0.728101	0.406953
6.2935	0.564161	0.380009	0.177629		6.29317	1.08054	0.934383	0.728925	0.40087
6.29683	0.559083	0.379732	0.17303		6.29683	1.08229	0.936937	0.726108	0.40518
6.3	0.556143	0.377801	0.175863		6.3	1.07997	0.935333	0.728498	0.40648
6.30333	0.561186	0.384756	0.181467		6.30317	1.08262	0.937221	0.727433	0.407191
6.30683	0.561183	0.379356	0.176439		6.30683	1.08258	0.937258	0.730644	0.40975
6.31017	0.557304	0.377725	0.177159		6.31017	1.08178	0.935342	0.72707	0.409002
6.3135	0.56431	0.385232	0.175044		6.31333	1.08585	0.939466	0.730455	0.405892
6.31683	0.556906	0.384574	0.176888		6.31683	1.08646	0.935914	0.725813	0.406833
6.32	0.563151	0.379147	0.177347		6.32	1.08166	0.937225	0.73092	0.410494
6.32333	0.563579	0.379841	0.175971		6.32317	1.08005	0.936817	0.726439	0.406771
6.32683	0.562283	0.38296	0.178778		6.32683	1.08669	0.936711	0.728326	0.410344
6.33017	0.559388	0.380319	0.176199		6.33017	1.08589	0.937498	0.731219	0.404759
6.3335	0.562823	0.382228	0.177664		6.33333	1.08372	0.939449	0.732372	0.409013
6.337	0.562969	0.378078	0.174066		6.33667	1.08385	0.940385	0.731306	0.40336
6.34	0.557408	0.380445	0.174512		6.34	1.08398	0.938124	0.727026	0.410306
6.3435	0.560873	0.382059	0.180841		6.34317	1.08796	0.943726	0.729261	0.409624
6.34683	0.561415	0.379198	0.179876		6.34683	1.08478	0.939178	0.730638	0.409939
6.35017	0.560874	0.379072	0.176061		6.35017	1.08597	0.937652	0.727131	0.407653
6.3535	0.562302	0.381429	0.175586		6.3535	1.08509	0.939473	0.733879	0.40817
6.357	0.553735	0.384119	0.182828		6.35667	1.09189	0.940837	0.734445	0.411722
6.36	0.555395	0.385079	0.177258		6.36	1.08719	0.940972	0.73065	0.409607
6.3635	0.564556	0.374757	0.177914		6.3635	1.08645	0.936123	0.728961	0.413804
6.36683	0.563899	0.382285	0.179902		6.3665	1.0888	0.939998	0.728547	0.410675
6.37017	0.55521	0.381936	0.174169		6.37017	1.08857	0.94215	0.734162	0.412122
6.3735	0.5598	0.376484	0.174784		6.37333	1.08486	0.94281	0.724537	0.411495
6.37667	0.564109	0.384569	0.182574		6.3765	1.08675	0.94311	0.728159	0.409791
6.38	0.564103	0.379748	0.176102		6.38	1.08709	0.943494	0.730065	0.412097
6.3835	0.565613	0.382064	0.17873		6.3835	1.0874	0.942751	0.725916	0.41599
6.38683	0.563834	0.387038	0.177569		6.3865	1.08556	0.939593	0.731082	0.407762
6.39017	0.558735	0.379877	0.180709		6.39017	1.08534	0.94003	0.732068	0.410558
6.39367	0.56368	0.374512	0.177526		6.39333	1.08844	0.940401	0.729077	0.411855
6.39667	0.567191	0.382002	0.176295		6.3965	1.08479	0.940645	0.732762	0.410592
6.40017	0.562729	0.38583	0.180978		6.40017	1.08123	0.937212	0.73072	0.41532
6.4035	0.560122	0.380945	0.17825		6.4035	1.08552	0.942227	0.730344	0.41377
6.40683	0.566958	0.378441	0.17924		6.40667	1.09028	0.939446	0.732653	0.41595
6.41017	0.566517	0.379395	0.17815		6.41	1.08662	0.94075	0.732896	0.410835
6.41367	0.564579	0.384764	0.174397		6.41333	1.08641	0.940805	0.730335	0.409686
6.41667	0.565099	0.388619	0.178343		6.4165	1.08481	0.942308	0.732687	0.414617
6.42017	0.560409	0.386394	0.179915		6.42017	1.08601	0.942727	0.733728	0.409373
6.4235	0.565189	0.381757	0.187114		6.4235	1.08857	0.941462	0.728616	0.411899
6.42683	0.562944	0.380805	0.179489		6.42667	1.08901	0.947439	0.734753	0.409867
6.43033	0.562185	0.387215	0.180834		6.43	1.08588	0.942622	0.735077	0.413221
6.43333	0.559824	0.38385	0.177528		6.43333	1.08715	0.945025	0.735447	0.415046
6.43683	0.562613	0.383296	0.180358		6.4365	1.08806	0.942955	0.736983	0.413198
6.44017	0.566532	0.386309	0.18547		6.44017	1.08688	0.942241	0.736993	0.417357
6.4435	0.564099	0.389899	0.182238		6.4435	1.0853	0.940249	0.734986	0.413984
6.44683	0.564241	0.383592	0.179177		6.44667	1.08734	0.94253	0.73225	0.415952
6.45	0.56597	0.386028	0.184897		6.45	1.09115	0.948247	0.735338	0.411226
6.45333	0.567494	0.38562	0.179229		6.45333	1.08737	0.942894	0.734538	0.411127
6.45683	0.560383	0.38526	0.180093		6.4565	1.0881	0.941758	0.735679	0.415658
6.46017	0.566659	0.38965	0.178996		6.46017	1.09012	0.944981	0.736192	0.412444
6.4635	0.565254	0.386084	0.180094		6.4635	1.08831	0.943156	0.734942	0.41562
6.467	0.566471	0.380695	0.176894		6.46667	1.08847	0.943277	0.73257	0.415509
6.47	0.567246	0.382219	0.182321		6.47	1.08879	0.942288	0.73413	0.412936
6.4735	0.565454	0.390586	0.182215		6.47333	1.09082	0.944243	0.732663	0.411867
6.47683	0.562136	0.380884	0.179411		6.47683	1.08851	0.944626	0.732086	0.413513
6.48017	0.568715	0.382905	0.180394		6.47983	1.09177	0.9408	0.733161	0.416189
6.4835	0.567392	0.386148	0.178979		6.4835	1.08768	0.947236	0.737223	0.413866
6.48667	0.564879	0.388624	0.178397		6.48667	1.08735	0.945867	0.738601	0.415426
6.49	0.566843	0.389658	0.180222		6.48983	1.0901	0.94743	0.729651	0.416022
6.4935	0.568395	0.386061	0.181328		6.4935	1.0919	0.947798	0.735602	0.414124
6.49683	0.56561	0.381758	0.175611		6.49683	1.09053	0.946207	0.737899	0.420856
6.50017	0.568989	0.387909	0.17968		6.5	1.09198	0.943282	0.736024	0.414261
6.5035	0.565745	0.387161	0.181555		6.5035	1.09526	0.943329	0.734846	0.417173
6.50667	0.563045	0.387677	0.18452		6.50667	1.09246	0.94481	0.73573	0.417141
6.51	0.562811	0.379532	0.178506		6.50983	1.09156	0.945674	0.732473	0.414166
6.5135	0.570952	0.388155	0.181751		6.5135	1.09271	0.946988	0.739872	0.412457
6.51683	0.563755	0.393197	0.176383		6.51683	1.09058	0.942275	0.732976	0.413833
6.52017	0.56549	0.386248	0.180448		6.52	1.09105	0.944806	0.736428	0.4227
6.52367	0.570135	0.383302	0.179481		6.52333	1.0932	0.944002	0.737282	0.415796
6.52667	0.56457	0.386297	0.18309		6.52667	1.09126	0.946268	0.735354	0.417286
6.53017	0.560952	0.382904	0.179153		6.52983	1.08946	0.943626	0.733038	0.419252
6.5335	0.567255	0.390319	0.184097		6.5335	1.09342	0.947584	0.742213	0.414713
6.53683	0.563523	0.385158	0.181883		6.53683	1.09255	0.944133	0.735192	0.417912
6.54017	0.569083	0.378851	0.17865		6.54	1.09263	0.948706	0.735908	0.415605
6.54367	0.567723	0.3838	0.181403		6.54333	1.09253	0.942711	0.736315	0.415734
6.54667	0.565329	0.388388	0.178832		6.54667	1.09452	0.946452	0.740534	0.419337
6.55017	0.558805	0.388652	0.181505		6.54983	1.0898	0.943279	0.737956	0.417338
6.5535	0.571809	0.386832	0.186488		6.5535	1.09432	0.947624	0.738624	0.415949
6.55683	0.571001	0.387731	0.18499		6.55683	1.09226	0.947158	0.739508	0.415803
6.56033	0.564377	0.385321	0.181756		6.56	1.0961	0.945434	0.736339	0.420419
6.56333	0.56562	0.388399	0.17928		6.56333	1.09293	0.942759	0.74005	0.413511
6.56683	0.565311	0.386821	0.182629		6.56683	1.09764	0.946522	0.740785	0.416802
6.57017	0.574005	0.384607	0.187765		6.56983	1.09297	0.948053	0.73905	0.417217
6.5735	0.566577	0.382266	0.179072		6.5735	1.0953	0.946855	0.739329	0.418859
6.57683	0.565924	0.393021	0.182432		6.57667	1.09526	0.946034	0.739314	0.41452
6.58033	0.564867	0.387315	0.185861		6.58	1.09175	0.950013	0.739968	0.415686
6.58333	0.570944	0.380817	0.181759		6.58333	1.09615	0.948805	0.736688	0.416612
6.58683	0.572553	0.388039	0.182583		6.58683	1.09308	0.949996	0.739386	0.417562
6.59017	0.567544	0.391955	0.178395		6.58983	1.09478	0.946136	0.743046	0.417643
6.5935	0.566452	0.386256	0.182905		6.5935	1.09143	0.948163	0.73954	0.413875
6.597	0.570953	0.394658	0.184579		6.59667	1.09602	0.9475	0.745029	0.422572
6.6	0.570354	0.389976	0.185374		6.6	1.0957	0.952035	0.743116	0.417333
6.6035	0.568926	0.383361	0.180659		6.60317	1.09188	0.95051	0.742111	0.424798
6.60683	0.570158	0.393891	0.184177		6.60683	1.09367	0.95072	0.741698	0.415536
6.61017	0.567691	0.392632	0.190655		6.61017	1.09528	0.952477	0.74325	0.417958
6.6135	0.568254	0.387859	0.181006		6.61333	1.09501	0.949486	0.741626	0.424388
6.617	0.57037	0.389057	0.180819		6.61667	1.09501	0.951034	0.741716	0.419803
6.62	0.573145	0.395462	0.186473		6.62	1.09985	0.949183	0.741157	0.421116
6.6235	0.563074	0.385483	0.187347		6.62317	1.09741	0.952277	0.742184	0.420467
6.62683	0.573179	0.388511	0.183916		6.62683	1.09278	0.9491	0.741267	0.416669
6.63017	0.571878	0.388727	0.183984		6.63017	1.09541	0.953783	0.741803	0.420668
6.6335	0.569261	0.386718	0.176089		6.63333	1.09351	0.9481	0.740224	0.421698
6.63667	0.568495	0.385954	0.183167		6.63667	1.09678	0.951518	0.740226	0.419729
6.64	0.57078	0.39114	0.185302		6.64	1.096	0.954718	0.741365	0.421197
6.6435	0.571683	0.385685	0.180425		6.64317	1.09348	0.952863	0.740361	0.421175
6.64683	0.572914	0.391491	0.183407		6.64683	1.09888	0.95265	0.744266	0.422538
6.65017	0.573076	0.39567	0.181727		6.65017	1.10037	0.952405	0.743188	0.42156
6.65367	0.568264	0.385154	0.1789		6.65333	1.09466	0.949799	0.739952	0.419666
6.65667	0.571152	0.38037	0.179738		6.65667	1.09843	0.950007	0.737162	0.424385
[truncated: 10,002 more rows]

## Sheet: Fig S2C
MINUTES	REGN10933/87G7	87G7/REGN10933	REGN10987/87G7	87G7/REGN10987	S309/87G7	87G7/S309	CR3022/87G7	87G7/CR3022	47D11/87G7	87G7/47D11	87G7/87G7	87G7/87G7
0	0	0	0	0	0	0	0	0	0	0	0	0
0.003333	0.022563	0.033665	0.032077	0.019028	0.000964	0.025	-0.0005	0.023544	-0.00436	-0.00964	0.026557	-0.00543
0.006833	0.051	0.053692	0.047242	0.037909	-0.00314	0.058081	0.003634	0.057756	0.003008	-0.00659	0.057543	-0.00162
0.010167	0.079247	0.081419	0.081588	0.083787	0.000172	0.081919	0.007245	0.090469	-0.00044	0.000105	0.073749	0.010956
0.013333	0.10781	0.100738	0.107779	0.105044	0.008026	0.104832	0.00584	0.104112	-0.00647	0.014092	0.098375	0.01779
0.016667	0.134165	0.13211	0.14533	0.109232	0.012755	0.129144	0.00486	0.121849	0.001556	0.031678	0.126225	0.034216
0.02	0.157668	0.149496	0.161928	0.146595	0.012534	0.16343	0.001981	0.152588	0.000743	0.046566	0.148757	0.050315
0.023333	0.182049	0.172562	0.184882	0.175377	0.018463	0.179245	0.005425	0.18097	0.002489	0.060692	0.176144	0.074925
0.026833	0.204741	0.193976	0.214886	0.188269	0.021645	0.203126	0.012607	0.198709	-0.00287	0.08337	0.195975	0.082999
0.030167	0.22987	0.213568	0.248976	0.212802	0.026119	0.225065	0.013496	0.21781	0.004778	0.096361	0.212766	0.100647
0.033333	0.2419	0.227927	0.274168	0.229721	0.031828	0.240233	0.013141	0.23244	0.001191	0.112256	0.235078	0.117315
0.036667	0.25869	0.257464	0.290894	0.253521	0.035818	0.257558	0.011456	0.265675	0.004945	0.12588	0.256197	0.137174
0.04	0.275916	0.267159	0.316712	0.271255	0.03587	0.283414	0.018694	0.285877	0.005848	0.14385	0.270072	0.147264
0.043333	0.296395	0.278407	0.348606	0.288718	0.042686	0.301005	0.014895	0.288072	0.011845	0.159921	0.285392	0.157911
0.046833	0.318263	0.300897	0.364121	0.295779	0.050054	0.316687	0.019141	0.301029	0.007634	0.175554	0.307216	0.177657
0.049833	0.321373	0.314438	0.375862	0.306059	0.04978	0.327715	0.020685	0.321616	0.004953	0.187227	0.322311	0.193158
0.053333	0.328936	0.325048	0.396142	0.34576	0.055111	0.340421	0.019323	0.346963	0.013631	0.196382	0.333749	0.202628
0.056667	0.355445	0.338689	0.41646	0.348898	0.058134	0.352015	0.022808	0.355468	0.011331	0.208391	0.343935	0.216779
0.06	0.367851	0.352143	0.43516	0.345818	0.058287	0.368427	0.0298	0.353567	0.011857	0.225994	0.358839	0.23162
0.0635	0.371621	0.357995	0.451079	0.377415	0.063527	0.382981	0.021343	0.371665	0.015733	0.232581	0.374491	0.243936
0.0665	0.371339	0.372206	0.459815	0.3863	0.06704	0.393773	0.022861	0.401037	0.014808	0.247129	0.384782	0.254661
0.07	0.385582	0.388174	0.480287	0.385567	0.067727	0.40227	0.033857	0.402716	0.012292	0.260388	0.398218	0.258523
0.073333	0.402746	0.391106	0.497141	0.404353	0.075991	0.417069	0.030663	0.396199	0.017366	0.272676	0.400908	0.266622
0.076667	0.407463	0.407869	0.508747	0.414011	0.078032	0.421756	0.029048	0.413662	0.016254	0.277188	0.41558	0.282551
0.08	0.405081	0.408868	0.516219	0.414433	0.079907	0.430077	0.032999	0.435641	0.016819	0.290755	0.427931	0.286809
0.0835	0.416566	0.416869	0.53113	0.437269	0.087315	0.43945	0.036203	0.448017	0.015265	0.301434	0.433733	0.29956
0.0865	0.434715	0.427265	0.549316	0.444483	0.088583	0.448601	0.036882	0.441108	0.025581	0.305501	0.437705	0.307412
0.09	0.436059	0.439963	0.553182	0.434656	0.08871	0.455057	0.033583	0.443403	0.022166	0.318615	0.454187	0.316634
0.093333	0.430016	0.439665	0.557111	0.454607	0.095161	0.465349	0.032305	0.46917	0.024439	0.323543	0.458442	0.324888
0.096667	0.440175	0.449355	0.558799	0.466685	0.099866	0.472164	0.038775	0.47723	0.021978	0.333408	0.466242	0.340738
0.100167	0.446198	0.456456	0.575349	0.461199	0.103947	0.475266	0.041958	0.47135	0.018315	0.34272	0.477342	0.338533
0.1035	0.4532	0.460855	0.595645	0.479916	0.100981	0.48519	0.038445	0.476655	0.026398	0.350113	0.47697	0.346056
0.106667	0.451539	0.465409	0.595224	0.48799	0.108436	0.490091	0.041522	0.493074	0.022113	0.359781	0.486931	0.359951
0.11	0.451942	0.475322	0.593426	0.4902	0.107111	0.491491	0.047073	0.506629	0.021552	0.363591	0.493088	0.369179
0.113333	0.46583	0.480505	0.615402	0.488182	0.113667	0.5017	0.050375	0.501778	0.02485	0.369904	0.4937	0.36972
0.116667	0.473035	0.486379	0.624917	0.503545	0.115155	0.508141	0.048032	0.497787	0.027529	0.372851	0.505024	0.375678
0.120167	0.470209	0.495549	0.628344	0.495655	0.117011	0.508043	0.058157	0.508936	0.023502	0.383985	0.515067	0.382882
0.123167	0.470571	0.493478	0.626036	0.50699	0.126601	0.517122	0.058367	0.527037	0.026241	0.389686	0.514562	0.396683
0.126667	0.473843	0.498891	0.635845	0.51256	0.129552	0.524438	0.054383	0.524748	0.032654	0.387809	0.514858	0.402597
0.13	0.484788	0.509704	0.644423	0.513706	0.130888	0.521442	0.056249	0.515509	0.030209	0.399366	0.525462	0.403777
0.133333	0.484863	0.512595	0.655684	0.51361	0.132348	0.52973	0.058756	0.532135	0.02567	0.410795	0.526087	0.407054
0.136833	0.483141	0.51173	0.647361	0.530997	0.130167	0.534546	0.060333	0.536579	0.033847	0.407054	0.531072	0.413976
0.139833	0.481583	0.516437	0.656047	0.532738	0.138695	0.536886	0.065585	0.546008	0.027401	0.415313	0.535234	0.419987
0.143333	0.4942	0.525485	0.663128	0.522849	0.137301	0.53831	0.065427	0.536401	0.036559	0.41794	0.539143	0.425463
0.146667	0.494857	0.522178	0.67449	0.525606	0.142302	0.549597	0.062254	0.53778	0.034928	0.424702	0.543068	0.421258
0.15	0.497372	0.532934	0.665414	0.544686	0.14464	0.552196	0.06855	0.558141	0.036866	0.432813	0.546223	0.438231
0.153333	0.499968	0.536699	0.669506	0.539405	0.1497	0.552574	0.071085	0.567624	0.034439	0.438535	0.550661	0.434259
0.156833	0.503096	0.535911	0.680792	0.556093	0.152381	0.559184	0.06811	0.559822	0.031561	0.439183	0.550353	0.442336
0.159833	0.508439	0.537617	0.6888	0.554696	0.158942	0.560335	0.072762	0.551225	0.031769	0.447752	0.556506	0.444507
0.163333	0.507108	0.548097	0.690474	0.54021	0.157427	0.56462	0.068383	0.561504	0.036398	0.450621	0.565127	0.446665
0.166667	0.504363	0.550591	0.685812	0.552613	0.160111	0.56737	0.073755	0.57727	0.037205	0.45028	0.565635	0.456242
0.17	0.51417	0.549842	0.69021	0.567967	0.172196	0.570988	0.07404	0.578447	0.04019	0.452002	0.569727	0.458805
0.173333	0.52432	0.557539	0.696117	0.548201	0.172379	0.57559	0.079463	0.565693	0.040537	0.457579	0.573783	0.45517
0.176833	0.52283	0.551789	0.705851	0.558605	0.171217	0.581919	0.074686	0.56432	0.046302	0.466461	0.572366	0.45831
0.179833	0.515073	0.557084	0.689778	0.575795	0.174479	0.582073	0.076657	0.586536	0.042079	0.468526	0.575835	0.474225
0.183333	0.5184	0.560161	0.700341	0.577371	0.176842	0.584629	0.082344	0.589954	0.03844	0.470042	0.586928	0.470799
0.186333	0.523066	0.564624	0.704558	0.56247	0.17879	0.589118	0.081013	0.588037	0.045362	0.475432	0.587705	0.472036
0.19	0.530227	0.563111	0.71807	0.581332	0.187566	0.591654	0.076403	0.579957	0.04688	0.479183	0.584435	0.479629
0.1935	0.5328	0.572432	0.710847	0.568914	0.182541	0.588014	0.082933	0.584547	0.050246	0.484005	0.589031	0.484474
0.1965	0.524109	0.5735	0.712812	0.57874	0.190291	0.593197	0.08549	0.602933	0.046054	0.484341	0.596602	0.487616
0.2	0.532681	0.569785	0.721599	0.581073	0.196249	0.598751	0.084903	0.596735	0.049007	0.488464	0.596149	0.488406
0.203333	0.541521	0.577856	0.722407	0.585437	0.20062	0.601356	0.081899	0.590568	0.044105	0.494983	0.597932	0.487753
0.206667	0.532876	0.574732	0.722386	0.579211	0.19893	0.600076	0.087784	0.595533	0.048179	0.495699	0.598869	0.494649
0.21	0.534806	0.578648	0.71969	0.601912	0.201912	0.605369	0.080331	0.605539	0.050526	0.50186	0.599249	0.500983
0.2135	0.541094	0.589135	0.720872	0.599812	0.205574	0.607764	0.090129	0.60799	0.046572	0.499227	0.608462	0.500722
0.2165	0.548116	0.589053	0.727629	0.584269	0.205372	0.605643	0.090484	0.602119	0.049287	0.503718	0.60784	0.495899
0.22	0.541757	0.584843	0.732517	0.593835	0.210605	0.611483	0.085958	0.597017	0.051007	0.50471	0.608096	0.509447
0.223333	0.540849	0.592518	0.730594	0.600888	0.214763	0.611449	0.089892	0.618786	0.05648	0.511097	0.615213	0.516882
0.226667	0.542867	0.591882	0.727142	0.60129	0.218308	0.615185	0.094802	0.625532	0.050422	0.516319	0.615174	0.511569
0.230167	0.553329	0.594261	0.741223	0.611882	0.216547	0.617664	0.094881	0.615773	0.054622	0.517256	0.610186	0.513412
0.2335	0.551465	0.598005	0.742418	0.605229	0.215963	0.61898	0.098813	0.604843	0.053882	0.519927	0.61705	0.521456
0.236667	0.549818	0.602959	0.735864	0.603614	0.221934	0.617827	0.093975	0.621862	0.057602	0.520659	0.623254	0.516699
0.24	0.546802	0.597315	0.740838	0.617992	0.226953	0.62163	0.102225	0.631389	0.06391	0.519348	0.6217	0.53059
0.243333	0.554759	0.60212	0.741268	0.621075	0.234871	0.621498	0.098484	0.62499	0.059472	0.521512	0.620798	0.530826
0.246667	0.559148	0.610361	0.750414	0.606438	0.236351	0.631049	0.104394	0.615425	0.059069	0.528497	0.624055	0.524767
0.250167	0.555318	0.604494	0.749198	0.619307	0.230801	0.630997	0.100761	0.631402	0.067292	0.528474	0.626594	0.523425
0.253167	0.551646	0.60309	0.745255	0.631237	0.238073	0.632537	0.100784	0.636168	0.062129	0.532772	0.626878	0.536929
0.256667	0.55794	0.614351	0.746115	0.62304	0.236507	0.63031	0.109665	0.633898	0.056864	0.537604	0.629251	0.536134
0.26	0.56235	0.612543	0.753904	0.620383	0.240736	0.634415	0.111816	0.628002	0.061237	0.535866	0.63127	0.53834
0.263333	0.557496	0.611402	0.759709	0.628859	0.24412	0.637841	0.106809	0.632964	0.06239	0.537256	0.637977	0.544533
0.266667	0.555003	0.622156	0.750568	0.622536	0.24599	0.634451	0.111668	0.648133	0.064307	0.541083	0.639271	0.539385
0.270167	0.556828	0.616113	0.754093	0.631334	0.247422	0.640424	0.113865	0.652206	0.065411	0.546292	0.630971	0.542126
0.273167	0.567889	0.620729	0.757703	0.63661	0.25067	0.644214	0.113763	0.63821	0.068294	0.544681	0.634547	0.546174
0.276667	0.567501	0.626993	0.762528	0.630914	0.255212	0.641175	0.114395	0.637517	0.062904	0.551045	0.644426	0.548768
0.28	0.561808	0.626018	0.765311	0.623953	0.256015	0.647551	0.116048	0.647383	0.067384	0.552075	0.643027	0.545246
0.283333	0.564482	0.625105	0.754696	0.646737	0.257806	0.649006	0.117254	0.659757	0.071622	0.549611	0.642398	0.557876
0.286833	0.571833	0.631211	0.760332	0.636193	0.261768	0.649154	0.121448	0.645621	0.066711	0.550804	0.651713	0.556023
0.289833	0.571341	0.631665	0.759902	0.632347	0.261666	0.646679	0.121567	0.647071	0.069425	0.551715	0.649523	0.553098
0.293333	0.572669	0.628466	0.765549	0.635647	0.261434	0.655532	0.114783	0.644055	0.073741	0.559343	0.649448	0.561963
0.296667	0.569513	0.634884	0.757087	0.645436	0.268219	0.652602	0.116567	0.660913	0.069229	0.557178	0.650325	0.564854
0.3	0.566383	0.639507	0.759851	0.643972	0.27276	0.655125	0.122887	0.663651	0.071767	0.567315	0.654409	0.563345
0.303333	0.573022	0.632358	0.773056	0.649144	0.270738	0.662726	0.123096	0.657343	0.072158	0.562368	0.654733	0.561351
0.306833	0.581882	0.639701	0.780262	0.641561	0.277186	0.658716	0.124137	0.648172	0.068867	0.566475	0.660968	0.566311
0.309833	0.576515	0.6404	0.772048	0.64345	0.276722	0.659951	0.119874	0.660316	0.073775	0.566609	0.663749	0.567011
0.313333	0.572154	0.63885	0.766948	0.649198	0.281134	0.661219	0.1297	0.673319	0.077469	0.566198	0.659567	0.574825
0.316667	0.580035	0.642566	0.777944	0.660506	0.286846	0.662827	0.129598	0.667421	0.079373	0.569805	0.658497	0.57114
0.32	0.584424	0.645599	0.771261	0.638088	0.284347	0.664056	0.126616	0.651649	0.070776	0.577307	0.664895	0.571043
0.3235	0.578678	0.639908	0.773901	0.645581	0.291146	0.666539	0.124196	0.66193	0.08059	0.573734	0.664538	0.575032
0.326833	0.579504	0.646712	0.767204	0.667593	0.290417	0.669049	0.12335	0.680885	0.079449	0.577959	0.665858	0.582267
0.33	0.588232	0.644327	0.773046	0.660944	0.294291	0.671326	0.122638	0.671116	0.076388	0.582042	0.67047	0.574398
0.333333	0.595409	0.650261	0.778706	0.650024	0.295591	0.670825	0.129644	0.660692	0.081027	0.57893	0.670345	0.579546
0.336667	0.59212	0.648651	0.777851	0.664383	0.297184	0.672129	0.126259	0.667287	0.086304	0.582512	0.670259	0.58388
0.34	0.577396	0.652384	0.773474	0.65391	0.298848	0.67317	0.128175	0.679142	0.076621	0.580955	0.675627	0.583946
0.3435	0.586294	0.652632	0.77801	0.661576	0.296563	0.673384	0.132042	0.680021	0.076585	0.586811	0.673922	0.585397
0.3465	0.596598	0.654746	0.784836	0.667572	0.306726	0.680385	0.133202	0.668333	0.087142	0.584377	0.674687	0.587621
0.35	0.594208	0.656593	0.783772	0.665172	0.308296	0.679028	0.130979	0.669635	0.080311	0.589423	0.674074	0.585606
0.353333	0.583099	0.657946	0.77713	0.664271	0.308157	0.679643	0.134369	0.687602	0.085366	0.592316	0.675809	0.590513
0.356667	0.58336	0.657638	0.778536	0.680159	0.312253	0.687838	0.133585	0.690863	0.087521	0.58694	0.675165	0.596814
0.360167	0.594219	0.663235	0.783561	0.670271	0.317442	0.682699	0.140478	0.673111	0.085384	0.589802	0.681806	0.594086
0.3635	0.59541	0.659959	0.784669	0.666574	0.316528	0.684397	0.134581	0.674001	0.084198	0.598868	0.680321	0.592412
0.366667	0.594515	0.660881	0.785696	0.672456	0.317853	0.686404	0.136125	0.698001	0.089508	0.594982	0.684538	0.600449
0.37	0.589771	0.662505	0.775098	0.684335	0.325679	0.687376	0.134599	0.692881	0.085238	0.598393	0.683627	0.59943
0.373333	0.597138	0.666835	0.780854	0.672824	0.320135	0.682934	0.143963	0.683515	0.082765	0.601604	0.683876	0.599651
0.376667	0.599136	0.665873	0.792707	0.683607	0.325303	0.692231	0.13891	0.681473	0.091793	0.597816	0.686915	0.595101
0.380167	0.593799	0.668995	0.787676	0.676356	0.322945	0.687706	0.141129	0.694911	0.093237	0.602647	0.695228	0.601303
0.3835	0.588536	0.667238	0.788318	0.682059	0.328478	0.689285	0.149583	0.699132	0.088203	0.605348	0.688916	0.6054
0.386667	0.600717	0.672953	0.790557	0.688508	0.327873	0.695749	0.145591	0.691155	0.091325	0.60113	0.689612	0.609362
0.39	0.597865	0.669994	0.801661	0.685094	0.333871	0.692177	0.142235	0.682085	0.091519	0.604683	0.692403	0.607191
0.393333	0.596533	0.678224	0.792051	0.673313	0.333388	0.691409	0.147153	0.692823	0.092825	0.608939	0.694507	0.603487
0.396667	0.597136	0.67442	0.786598	0.685739	0.335359	0.697918	0.145546	0.707692	0.099282	0.60552	0.69813	0.608052
0.400167	0.603494	0.676117	0.787939	0.691784	0.342226	0.694278	0.145653	0.699745	0.098698	0.612994	0.69692	0.609654
0.403167	0.60596	0.677215	0.801683	0.685218	0.340735	0.691358	0.149133	0.69086	0.091346	0.614058	0.695203	0.616927
0.406667	0.607154	0.677366	0.802924	0.680338	0.338701	0.702787	0.148323	0.690199	0.097085	0.612939	0.693525	0.610654
0.41	0.59256	0.680854	0.790078	0.69099	0.33935	0.701819	0.149911	0.706387	0.100989	0.618495	0.69768	0.611542
0.413333	0.60178	0.683101	0.789348	0.686005	0.345017	0.699734	0.152948	0.711414	0.092331	0.613368	0.701657	0.623943
0.416833	0.605784	0.683425	0.798282	0.694024	0.346849	0.704055	0.155972	0.701907	0.096232	0.620329	0.700611	0.615268
0.420167	0.608037	0.687125	0.803875	0.693695	0.345985	0.704649	0.156884	0.691885	0.103375	0.617337	0.703158	0.617065
0.423333	0.605987	0.686272	0.806787	0.689754	0.352805	0.707239	0.149075	0.697681	0.096593	0.620014	0.708596	0.61931
0.426667	0.59836	0.687929	0.798411	0.689059	0.349839	0.711035	0.157986	0.719572	0.094826	0.623648	0.709121	0.620326
0.43	0.604141	0.682845	0.795657	0.703647	0.352218	0.710509	0.160023	0.715184	0.106776	0.622853	0.703736	0.627937
0.433333	0.617225	0.687163	0.805857	0.695516	0.359934	0.707763	0.155626	0.704015	0.102869	0.619101	0.712799	0.626459
0.436833	0.611188	0.685002	0.79843	0.686239	0.355459	0.710508	0.154594	0.696549	0.103292	0.623342	0.708304	0.624146
0.439833	0.599882	0.686294	0.794731	0.696411	0.360945	0.712697	0.157411	0.710926	0.107516	0.622217	0.711901	0.62601
0.443333	0.606514	0.688867	0.792788	0.706117	0.364208	0.708211	0.156038	0.720372	0.100615	0.629839	0.708804	0.631527
0.446667	0.614547	0.692177	0.800046	0.69477	0.364112	0.713684	0.162812	0.715476	0.101301	0.633307	0.708793	0.627308
0.45	0.615214	0.688743	0.801245	0.70002	0.366779	0.718387	0.158796	0.700088	0.1085	0.630003	0.70374	0.626569
0.4535	0.61257	0.689862	0.800361	0.706035	0.368694	0.716638	0.155626	0.714607	0.108326	0.627472	0.713986	0.633159
0.456833	0.599633	0.694344	0.801275	0.69641	0.371663	0.713277	0.164898	0.726276	0.10436	0.634538	0.713583	0.633481
0.46	0.607919	0.692611	0.805369	0.704036	0.371075	0.720386	0.160756	0.713269	0.113529	0.630608	0.712392	0.630538
0.463333	0.622609	0.692427	0.81264	0.70756	0.375113	0.720313	0.160546	0.711182	0.110416	0.628512	0.714864	0.631369
0.466667	0.615206	0.69643	0.799965	0.697695	0.375628	0.719781	0.163657	0.709856	0.108382	0.639154	0.719384	0.635962
0.47	0.611645	0.694409	0.795198	0.712141	0.375621	0.720646	0.163417	0.734088	0.111889	0.636853	0.718122	0.640396
0.4735	0.621408	0.692295	0.797947	0.715255	0.37845	0.72272	0.161778	0.723873	0.107456	0.634838	0.719963	0.642607
0.4765	0.622173	0.699961	0.808638	0.709052	0.383531	0.722054	0.162892	0.708496	0.107061	0.640134	0.723468	0.638111
0.48	0.616384	0.700626	0.806119	0.702625	0.381967	0.723748	0.164561	0.711559	0.112383	0.638586	0.7226	0.646013
0.483333	0.617746	0.697365	0.79991	0.721931	0.387046	0.729403	0.163182	0.732287	0.125375	0.635102	0.720652	0.645594
0.486667	0.616776	0.700017	0.797938	0.718052	0.386087	0.725192	0.164464	0.724351	0.108225	0.638605	0.722906	0.641621
0.490167	0.621047	0.70146	0.807743	0.712675	0.38929	0.726168	0.167548	0.7178	0.110326	0.645352	0.718335	0.643627
0.4935	0.623576	0.704123	0.810203	0.723535	0.392738	0.726112	0.164699	0.723083	0.114339	0.645619	0.725958	0.641875
0.496667	0.619012	0.704705	0.805895	0.727976	0.393101	0.726103	0.163551	0.730757	0.115203	0.649181	0.730743	0.64625
0.5	0.616523	0.70266	0.800749	0.719415	0.393186	0.725801	0.174517	0.735104	0.11839	0.649937	0.728997	0.648846
0.503333	0.626509	0.70647	0.811804	0.728949	0.394362	0.728709	0.168014	0.718773	0.117609	0.648616	0.724153	0.649771
0.506667	0.625196	0.707525	0.810402	0.712376	0.404589	0.726222	0.168587	0.721274	0.114084	0.651553	0.733995	0.647883
0.510167	0.617623	0.706856	0.815681	0.716819	0.398187	0.729807	0.172974	0.740698	0.119961	0.652526	0.731587	0.654075
0.513167	0.620468	0.704482	0.807564	0.72663	0.403879	0.73173	0.17508	0.746515	0.115744	0.644078	0.731742	0.657247
0.516667	0.62325	0.714525	0.807735	0.728394	0.405811	0.731502	0.173304	0.72946	0.116288	0.651611	0.737426	0.657697
0.52	0.626723	0.713664	0.813275	0.709612	0.399787	0.736811	0.175654	0.726084	0.122429	0.65761	0.732129	0.649294
0.523333	0.621963	0.716693	0.81502	0.73157	0.404478	0.737665	0.17249	0.734659	0.126076	0.656609	0.734261	0.651326
0.526667	0.618332	0.714939	0.804786	0.726688	0.405767	0.736182	0.179996	0.745738	0.12113	0.657556	0.738152	0.657126
0.530167	0.622697	0.715759	0.802161	0.729399	0.409269	0.735316	0.181684	0.744677	0.122409	0.651911	0.73249	0.656929
0.533167	0.631829	0.717345	0.815578	0.725489	0.410112	0.740461	0.184197	0.73664	0.125672	0.659303	0.741422	0.660114
0.536667	0.622275	0.718545	0.826473	0.725007	0.413919	0.736665	0.175429	0.733026	0.120225	0.656302	0.740291	0.65433
0.54	0.620652	0.723067	0.814382	0.721078	0.410728	0.740356	0.180797	0.745976	0.12458	0.661225	0.74317	0.658625
0.543333	0.621897	0.713778	0.813095	0.73483	0.415044	0.74025	0.186133	0.749639	0.126147	0.657887	0.731658	0.658227
0.546833	0.631771	0.718126	0.814104	0.732262	0.418873	0.737788	0.18079	0.741789	0.125727	0.657358	0.740873	0.665523
0.549833	0.632308	0.723457	0.815932	0.728174	0.416029	0.744441	0.179166	0.731362	0.125462	0.661204	0.746115	0.662577
0.553333	0.625972	0.717075	0.818239	0.724576	0.416884	0.742115	0.181618	0.741802	0.128793	0.663964	0.737721	0.666559
0.557	0.623723	0.72904	0.808514	0.735977	0.423591	0.740837	0.188115	0.754978	0.131218	0.661563	0.74735	0.671891
0.56	0.629141	0.724581	0.813142	0.737847	0.423967	0.744671	0.188015	0.748378	0.127822	0.666915	0.743967	0.665879
0.563333	0.632406	0.723663	0.816174	0.730741	0.42327	0.746414	0.183634	0.737822	0.132213	0.667708	0.742999	0.662311
0.566833	0.630847	0.720507	0.82136	0.737695	0.428556	0.751182	0.181452	0.7445	0.132577	0.663817	0.74548	0.664513
0.569833	0.626034	0.727961	0.811079	0.740944	0.426287	0.746427	0.185926	0.750897	0.128422	0.671817	0.748739	0.665196
0.573333	0.623887	0.721499	0.811129	0.736166	0.433021	0.750644	0.191205	0.757273	0.133947	0.664902	0.74626	0.67275
0.576667	0.637316	0.722313	0.82307	0.742456	0.43383	0.753869	0.19103	0.741835	0.134487	0.667358	0.744688	0.669145
0.58	0.640032	0.732655	0.817156	0.73896	0.433615	0.752229	0.188456	0.747439	0.130376	0.671889	0.747415	0.666967
0.5835	0.634193	0.725434	0.813334	0.733351	0.433252	0.752758	0.185494	0.749925	0.133009	0.674639	0.747976	0.672568
0.586833	0.626323	0.726096	0.810832	0.752265	0.437218	0.751802	0.184631	0.762035	0.132375	0.665766	0.748904	0.67494
0.59	0.641494	0.72963	0.815725	0.745319	0.439779	0.751702	0.187329	0.755584	0.129869	0.66811	0.749935	0.674397
0.593333	0.63897	0.732362	0.815784	0.731777	0.438101	0.750486	0.190516	0.740194	0.139441	0.677068	0.753029	0.672707
0.596667	0.641186	0.728669	0.811993	0.751744	0.440764	0.757784	0.184725	0.752925	0.141515	0.673814	0.754661	0.672524
0.6	0.629772	0.734115	0.804794	0.752386	0.444771	0.753502	0.194617	0.763281	0.136068	0.673782	0.755636	0.675917
0.6035	0.636706	0.732893	0.816002	0.73881	0.44534	0.756507	0.189973	0.760719	0.140241	0.676049	0.752722	0.67717
0.6065	0.642936	0.73085	0.823994	0.742393	0.45181	0.759226	0.182666	0.748345	0.139569	0.676837	0.75424	0.677014
0.61	0.639531	0.725613	0.818476	0.753475	0.449225	0.755769	0.187491	0.755127	0.137484	0.678021	0.756748	0.680158
0.613333	0.633297	0.736817	0.812552	0.742791	0.446523	0.75939	0.194741	0.764784	0.136014	0.680484	0.763535	0.679788
0.616667	0.637017	0.732087	0.816019	0.754697	0.451067	0.761106	0.191822	0.769376	0.139485	0.679606	0.75265	0.678349
0.620167	0.64579	0.742632	0.824587	0.752559	0.45439	0.759665	0.18835	0.750503	0.144465	0.682353	0.759005	0.680272
0.6235	0.640986	0.735344	0.817757	0.741177	0.451189	0.759572	0.19346	0.754333	0.141963	0.685628	0.762745	0.678164
0.6265	0.636763	0.739267	0.818785	0.74937	0.456485	0.763379	0.192477	0.772802	0.14725	0.687528	0.760036	0.682441
0.63	0.637547	0.735479	0.823385	0.762709	0.461113	0.761973	0.195401	0.76806	0.139862	0.685404	0.766715	0.689966
0.633333	0.644957	0.744422	0.821926	0.751193	0.455628	0.762327	0.194424	0.755753	0.145066	0.684592	0.763714	0.687861
0.636667	0.647018	0.742127	0.822953	0.747774	0.458101	0.765039	0.194542	0.752715	0.145641	0.683335	0.76013	0.679657
0.640167	0.639827	0.737834	0.812882	0.760966	0.460897	0.760822	0.195152	0.768755	0.147618	0.688183	0.761885	0.688588
0.643167	0.638734	0.739761	0.812086	0.763146	0.463233	0.764253	0.196858	0.77262	0.143391	0.692227	0.76226	0.690679
0.646667	0.647468	0.745532	0.822846	0.748942	0.464246	0.770388	0.199194	0.761076	0.146629	0.687073	0.765548	0.690226
0.65	0.637955	0.74048	0.832743	0.76044	0.465609	0.768058	0.198401	0.757641	0.148413	0.688363	0.76391	0.688584
0.653333	0.637221	0.746415	0.821305	0.759306	0.461416	0.766633	0.199903	0.764892	0.149521	0.689888	0.770207	0.690326
0.656667	0.637449	0.73754	0.819741	0.752604	0.464232	0.769568	0.20226	0.781008	0.145155	0.689605	0.764434	0.69271
0.660167	0.645973	0.740475	0.821314	0.762873	0.468529	0.767107	0.201913	0.772709	0.148733	0.685691	0.767546	0.695444
0.663167	0.649751	0.750866	0.827595	0.761639	0.467304	0.76303	0.204455	0.762013	0.148076	0.692788	0.765582	0.693652
0.666667	0.645187	0.747933	0.826118	0.750446	0.472192	0.771243	0.202141	0.771181	0.152186	0.694088	0.771605	0.686154
0.67	0.628637	0.749686	0.81816	0.765979	0.471305	0.765793	0.204249	0.778153	0.157365	0.692727	0.766489	0.68734
0.673333	0.638957	0.753811	0.822908	0.766449	0.475726	0.772392	0.20885	0.770201	0.156343	0.690294	0.772519	0.69979
0.676833	0.643563	0.752991	0.820649	0.760654	0.476476	0.778731	0.20887	0.769374	0.148261	0.695633	0.774332	0.699082
0.680167	0.647609	0.752807	0.829964	0.764637	0.472613	0.773167	0.200797	0.767762	0.154657	0.697321	0.773206	0.694461
0.683333	0.645139	0.752419	0.823115	0.76496	0.473901	0.772487	0.20186	0.772564	0.15742	0.700139	0.773095	0.692552
0.686667	0.639518	0.75519	0.819254	0.758499	0.479232	0.773388	0.210043	0.787456	0.157893	0.699671	0.771378	0.697232
0.69	0.646967	0.749331	0.828801	0.765168	0.483308	0.774169	0.208193	0.772423	0.151913	0.700155	0.772582	0.703146
0.693333	0.654922	0.756176	0.832445	0.767733	0.485203	0.77232	0.203021	0.771262	0.153412	0.699654	0.777083	0.697049
0.696833	0.644244	0.752585	0.824546	0.753943	0.479468	0.776968	0.201916	0.76971	0.157264	0.700041	0.779724	0.690864
0.699833	0.638607	0.755332	0.820286	0.760778	0.480537	0.779755	0.210012	0.779672	0.157034	0.697384	0.775988	0.701847
0.703333	0.641045	0.75468	0.827409	0.781197	0.485798	0.777068	0.2098	0.786764	0.153629	0.701081	0.775555	0.706598
0.706667	0.655769	0.756214	0.832841	0.758384	0.489792	0.779906	0.209216	0.769954	0.158419	0.698503	0.778123	0.701695
0.71	0.652847	0.755394	0.825941	0.757257	0.487309	0.783507	0.206799	0.768665	0.159924	0.702436	0.772533	0.698415
0.7135	0.647396	0.754284	0.819236	0.778405	0.489396	0.780619	0.209484	0.790518	0.163711	0.702815	0.778022	0.706293
0.716833	0.64724	0.760917	0.824605	0.767842	0.49205	0.78039	0.212585	0.786267	0.160664	0.706751	0.781994	0.705367
0.72	0.651253	0.758912	0.826993	0.765549	0.491853	0.782727	0.209539	0.774392	0.160707	0.704904	0.778113	0.704996
0.723333	0.656167	0.754145	0.826935	0.772071	0.497635	0.783236	0.206134	0.772727	0.162042	0.706885	0.779891	0.703751
0.726667	0.649223	0.760241	0.820977	0.772399	0.494472	0.782622	0.211061	0.788309	0.165427	0.705547	0.782458	0.705723
0.73	0.649575	0.759678	0.824301	0.769682	0.496577	0.785101	0.211698	0.791548	0.161423	0.706853	0.78102	0.707951
0.7335	0.657101	0.756881	0.831212	0.774935	0.501568	0.785364	0.210521	0.778467	0.163301	0.705937	0.78263	0.709465
0.7365	0.658997	0.763717	0.833339	0.775558	0.503937	0.786095	0.207471	0.776979	0.166366	0.708536	0.782791	0.705556
0.74	0.6511	0.764531	0.823017	0.769018	0.501944	0.790215	0.215535	0.789698	0.16576	0.71097	0.786048	0.70654
0.743333	0.650871	0.760321	0.824896	0.786562	0.504871	0.787439	0.213209	0.798841	0.168004	0.70874	0.777906	0.709304
0.746667	0.658863	0.761935	0.82173	0.778897	0.505117	0.787357	0.213024	0.782683	0.166351	0.707238	0.78709	0.711811
0.75	0.66001	0.765601	0.822437	0.765234	0.507661	0.78923	0.209998	0.773001	0.168749	0.712663	0.788932	0.708756
0.7535	0.659564	0.760755	0.83196	0.784321	0.507833	0.785865	0.209628	0.78618	0.169668	0.70678	0.786636	0.713809
0.7565	0.65243	0.763778	0.820995	0.788996	0.509408	0.787803	0.212639	0.798429	0.167133	0.712825	0.79069	0.714367
0.76	0.655021	0.769719	0.815477	0.773416	0.506877	0.784537	0.212483	0.788619	0.162672	0.713028	0.787518	0.717979
0.763333	0.663554	0.76879	0.835656	0.783158	0.507563	0.788863	0.215394	0.776119	0.173906	0.712765	0.78701	0.713298
0.766667	0.651771	0.766484	0.829141	0.783173	0.510957	0.78529	0.212847	0.787224	0.171571	0.716513	0.789401	0.71017
0.770167	0.646854	0.766861	0.821682	0.778198	0.514036	0.789916	0.218904	0.801117	0.166725	0.714464	0.788736	0.714075
0.7735	0.652022	0.763797	0.827516	0.793646	0.513479	0.789854	0.219267	0.795635	0.172801	0.716868	0.784628	0.712161
0.776667	0.657965	0.768832	0.832731	0.78538	0.517345	0.786795	0.218116	0.788383	0.175945	0.71512	0.785394	0.716707
0.78	0.655419	0.771672	0.83446	0.773349	0.513326	0.790083	0.213885	0.783011	0.167375	0.718527	0.791203	0.714233
0.783333	0.656338	0.767591	0.826374	0.781737	0.516578	0.793569	0.217046	0.79712	0.175729	0.720405	0.787718	0.713717
0.786667	0.654007	0.769456	0.819322	0.789322	0.517989	0.790118	0.217304	0.801044	0.17324	0.712619	0.791696	0.720837
0.790167	0.661505	0.776898	0.828411	0.778502	0.517153	0.791125	0.222853	0.793988	0.167216	0.717626	0.794477	0.717424
0.793167	0.658357	0.776026	0.838509	0.777041	0.519968	0.796969	0.224879	0.788148	0.17858	0.721353	0.800483	0.714461
0.796667	0.652098	0.771777	0.834217	0.791416	0.518893	0.796341	0.221944	0.795508	0.177394	0.724259	0.792761	0.717693
0.8	0.652679	0.777477	0.824349	0.786306	0.524325	0.792982	0.22105	0.802341	0.17968	0.721135	0.795154	0.724297
0.803333	0.657394	0.772052	0.830779	0.784638	0.525475	0.798838	0.229173	0.80212	0.17848	0.721457	0.790992	0.717701
0.806833	0.656092	0.773356	0.83664	0.790905	0.524635	0.798234	0.225184	0.790244	0.181921	0.719121	0.797069	0.721238
0.809833	0.661649	0.778095	0.833425	0.791916	0.52716	0.80402	0.220581	0.791553	0.178174	0.720626	0.799831	0.716647
0.813333	0.653738	0.778413	0.829812	0.779753	0.530787	0.800529	0.21943	0.800895	0.18165	0.725661	0.797876	0.723616
0.816667	0.651321	0.773602	0.825199	0.789746	0.527257	0.80304	0.225684	0.808043	0.179789	0.716052	0.797974	0.72418
0.82	0.662562	0.779218	0.82915	0.791774	0.529206	0.795851	0.225183	0.795191	0.178031	0.723453	0.798182	0.723236
0.823333	0.663312	0.779386	0.831786	0.779503	0.52743	0.803355	0.221143	0.789273	0.180655	0.729205	0.793882	0.720062
0.826833	0.655678	0.778499	0.832306	0.791512	0.53007	0.803358	0.217694	0.796092	0.18463	0.723535	0.796586	0.72073
0.829833	0.652527	0.778648	0.823422	0.797366	0.535497	0.800054	0.219068	0.807946	0.177036	0.720602	0.794537	0.72841
0.833333	0.662808	0.777549	0.826866	0.789566	0.531094	0.800864	0.224677	0.804975	0.181906	0.725208	0.802044	0.725464
0.836667	0.662487	0.778045	0.83923	0.783489	0.530062	0.805704	0.220804	0.794755	0.189741	0.733883	0.799432	0.724234
0.84	0.663611	0.777894	0.831882	0.792776	0.534028	0.80483	0.220651	0.798483	0.186948	0.728553	0.805357	0.726947
0.8435	0.656533	0.781176	0.826128	0.785499	0.538046	0.807311	0.227695	0.81492	0.180405	0.733433	0.799831	0.727749
0.846833	0.655559	0.775859	0.829033	0.801469	0.536888	0.807698	0.229249	0.8127	0.189756	0.733176	0.800892	0.729041
0.85	0.665065	0.776667	0.83921	0.805198	0.537845	0.806533	0.222472	0.802249	0.185805	0.728026	0.799726	0.728446
0.853333	0.667045	0.784998	0.831342	0.783197	0.54041	0.803789	0.227532	0.796486	0.187283	0.728992	0.803837	0.722459
0.856667	0.661081	0.781204	0.826531	0.798166	0.54	0.8062	0.231796	0.807744	0.191301	0.727531	0.800447	0.729416
0.86	0.664804	0.784389	0.827549	0.802672	0.543482	0.807683	0.225737	0.812981	0.192367	0.727952	0.805372	0.732069
0.8635	0.664817	0.784989	0.832792	0.787234	0.54077	0.80314	0.22651	0.803393	0.183264	0.734782	0.805355	0.734099
0.8665	0.669778	0.785519	0.836959	0.782735	0.544812	0.805873	0.225087	0.794206	0.193203	0.731944	0.803723	0.730543
0.87	0.667485	0.782748	0.828484	0.807077	0.548084	0.813798	0.218831	0.807289	0.187985	0.731673	0.804054	0.73697
0.873333	0.651506	0.787302	0.82471	0.805677	0.548633	0.811844	0.22882	0.81914	0.192616	0.731764	0.808425	0.738571
0.876667	0.670535	0.784051	0.832472	0.796232	0.547082	0.81252	0.226896	0.808179	0.190173	0.734372	0.808108	0.733018
0.88	0.672178	0.779489	0.83906	0.806077	0.551176	0.809927	0.219905	0.800652	0.199632	0.737241	0.805746	0.735155
0.8835	0.667828	0.789458	0.840762	0.790782	0.546873	0.80701	0.229296	0.801881	0.191336	0.732941	0.811352	0.733065
0.8865	0.659771	0.788321	0.823088	0.797084	0.552768	0.811781	0.225479	0.821761	0.197726	0.73539	0.807225	0.735872
0.89	0.664685	0.787407	0.829372	0.809346	0.5536	0.81336	0.230204	0.819009	0.1949	0.73209	0.806306	0.742845
0.893333	0.669998	0.788357	0.840285	0.800532	0.555936	0.812335	0.226266	0.798581	0.195857	0.740445	0.8116	0.732505
0.896667	0.670176	0.788392	0.838029	0.792521	0.552956	0.815032	0.231237	0.806667	0.195655	0.739419	0.806454	0.734764
0.900167	0.666028	0.789162	0.825894	0.815102	0.557296	0.813258	0.227161	0.81666	0.196533	0.735931	0.811095	0.739616
0.9035	0.666595	0.791168	0.829583	0.806402	0.560876	0.807392	0.233099	0.813554	0.191383	0.738038	0.813708	0.738615
0.906667	0.667103	0.796027	0.828931	0.799158	0.5567	0.815032	0.230157	0.807585	0.194352	0.741713	0.814685	0.742858
0.91	0.671129	0.788518	0.843271	0.798643	0.550693	0.819065	0.22879	0.807716	0.198157	0.742501	0.812247	0.735008
0.913333	0.659182	0.793476	0.830213	0.808088	0.556997	0.817336	0.235134	0.817544	0.195658	0.737035	0.810741	0.7431
0.916667	0.66236	0.794125	0.823945	0.805812	0.566028	0.813938	0.235064	0.830095	0.195783	0.743422	0.813603	0.746778
0.920167	0.671478	0.793938	0.838014	0.810475	0.559417	0.813134	0.236961	0.819215	0.20237	0.744948	0.811075	0.740393
0.923167	0.674304	0.793737	0.843578	0.807835	0.554897	0.816627	0.233649	0.807241	0.196925	0.743633	0.811565	0.740493
0.926667	0.666621	0.797013	0.837939	0.790953	0.557827	0.814435	0.239134	0.819516	0.197225	0.746496	0.817375	0.738472
0.93	0.660589	0.798225	0.831623	0.8029	0.560152	0.816476	0.237434	0.826509	0.198954	0.744345	0.815688	0.747752
0.933333	0.664579	0.797979	0.831341	0.812167	0.558304	0.816966	0.238346	0.822188	0.203553	0.74456	0.814723	0.746581
0.936833	0.676218	0.798141	0.833919	0.796704	0.561764	0.818898	0.23598	0.808442	0.196884	0.745112	0.816362	0.736652
0.940167	0.667314	0.796945	0.839101	0.800177	0.563347	0.819486	0.231857	0.806664	0.203796	0.749336	0.814927	0.743787
0.943333	0.664267	0.799776	0.830692	0.813562	0.561293	0.820584	0.237309	0.823234	0.199343	0.751849	0.813175	0.747692
0.946667	0.664394	0.801093	0.827662	0.814441	0.565661	0.814906	0.238844	0.836484	0.196433	0.745053	0.818315	0.75089
0.95	0.672303	0.796178	0.82911	0.809228	0.566245	0.817101	0.245018	0.824513	0.202087	0.742429	0.812539	0.739564
0.953333	0.674946	0.79518	0.846312	0.815741	0.569615	0.823658	0.233493	0.810951	0.204247	0.749504	0.814071	0.747468
0.956833	0.667554	0.801789	0.840614	0.803123	0.567919	0.822255	0.233563	0.818568	0.200816	0.746822	0.822491	0.748624
0.960167	0.660628	0.797271	0.825621	0.811765	0.568971	0.818293	0.243074	0.830907	0.20508	0.750806	0.813502	0.751006
0.963333	0.669344	0.796382	0.83532	0.811666	0.573553	0.825914	0.240189	0.830247	0.204248	0.748614	0.820635	0.751347
0.966667	0.673964	0.805067	0.840894	0.810591	0.572613	0.824716	0.235169	0.820035	0.207539	0.754592	0.820168	0.746462
0.97	0.672596	0.800597	0.832269	0.799886	0.576819	0.825372	0.241731	0.818911	0.209771	0.751316	0.818837	0.747828
0.9735	0.668463	0.797694	0.831266	0.823797	0.575337	0.823376	0.239065	0.828882	0.212753	0.740884	0.815525	0.759828
0.976833	0.670825	0.799768	0.834105	0.813265	0.576297	0.825872	0.235956	0.826509	0.205182	0.749779	0.824651	0.756651
0.98	0.679751	0.803623	0.839759	0.805459	0.580526	0.824644	0.23572	0.815285	0.209726	0.750537	0.823162	0.748113
0.983333	0.680937	0.800386	0.843055	0.804306	0.578033	0.825568	0.234145	0.816009	0.212789	0.752428	0.821918	0.752754
0.986667	0.666863	0.806313	0.830146	0.823424	0.58411	0.823328	0.23349	0.832669	0.211474	0.754959	0.82353	0.755409
0.99	0.663532	0.803614	0.828391	0.812443	0.578183	0.825744	0.247231	0.832817	0.203405	0.756329	0.82262	0.753086
0.9935	0.674585	0.795214	0.842763	0.818567	0.585952	0.829557	0.238894	0.825903	0.214022	0.75228	0.824233	0.749779
0.9965	0.677341	0.798129	0.84382	0.823573	0.586453	0.829486	0.23594	0.819351	0.217303	0.756914	0.825001	0.752261
1	0.674272	0.801115	0.83457	0.808682	0.584339	0.822698	0.240301	0.82437	0.214105	0.753253	0.827212	0.751642
1.00333	0.666672	0.804801	0.834788	0.815924	0.58346	0.828594	0.244683	0.838116	0.210597	0.755001	0.824684	0.753726
1.00667	0.678084	0.800614	0.837806	0.826743	0.59081	0.826203	0.238844	0.832598	0.214005	0.750088	0.82863	0.756804
1.01	0.681898	0.806067	0.835765	0.806799	0.583109	0.829409	0.238875	0.81446	0.209349	0.754973	0.830014	0.746811
1.0135	0.674038	0.801794	0.837536	0.819712	0.589759	0.829406	0.239533	0.830148	0.217351	0.756773	0.827991	0.754191
1.0165	0.669762	0.803255	0.835032	0.832937	0.589828	0.829605	0.242331	0.839043	0.216907	0.756305	0.825337	0.759564
1.02	0.674693	0.807005	0.827669	0.827491	0.587967	0.83008	0.241296	0.829319	0.215875	0.752271	0.830959	0.758306
1.02333	0.680439	0.80749	0.841059	0.814167	0.592978	0.833901	0.240291	0.821608	0.213982	0.760394	0.826772	0.753459
1.02667	0.680251	0.808994	0.84026	0.827449	0.588615	0.829818	0.23702	0.826207	0.219728	0.75716	0.830632	0.757412
1.03017	0.666509	0.81255	0.828509	0.815759	0.593223	0.827367	0.244311	0.840365	0.214744	0.758443	0.828917	0.759225
1.0335	0.675358	0.807803	0.838369	0.825776	0.593491	0.829252	0.246507	0.839114	0.212477	0.762613	0.827992	0.762685
1.03667	0.67957	0.807662	0.844273	0.826721	0.591817	0.828794	0.246803	0.824528	0.222676	0.76229	0.826897	0.756877
1.04	0.680779	0.813933	0.844841	0.82089	0.591214	0.829792	0.240479	0.823288	0.219298	0.762426	0.830126	0.756465
1.04333	0.670995	0.809092	0.841426	0.816228	0.594797	0.831645	0.247129	0.8439	0.218082	0.758988	0.830855	0.765524
1.04667	0.671806	0.807374	0.832144	0.83732	0.596908	0.824856	0.245989	0.842928	0.22354	0.753265	0.828512	0.766741
1.05017	0.676308	0.812652	0.836818	0.82466	0.595802	0.832731	0.243677	0.831477	0.222345	0.758712	0.831282	0.757255
1.05317	0.683651	0.819425	0.843839	0.81248	0.594681	0.834117	0.246791	0.82806	0.225857	0.764305	0.835977	0.753856
1.05667	0.672952	0.811267	0.840083	0.820523	0.594928	0.838345	0.245303	0.835207	0.222626	0.761693	0.8327	0.76511
1.06	0.673852	0.817684	0.82802	0.828514	0.596975	0.834287	0.245852	0.844581	0.224274	0.763423	0.835122	0.768243
1.06333	0.677659	0.816502	0.831109	0.826025	0.598853	0.835769	0.25289	0.841199	0.220725	0.767352	0.834891	0.763587
1.06683	0.680423	0.812775	0.843938	0.826969	0.601207	0.838784	0.248094	0.828007	0.230028	0.764535	0.828963	0.765125
1.06983	0.682148	0.812645	0.846572	0.828799	0.599443	0.835917	0.242244	0.823227	0.226236	0.763974	0.839523	0.766671
1.07333	0.667803	0.821202	0.839223	0.83146	0.595034	0.836641	0.245055	0.845966	0.220854	0.759967	0.834293	0.770399
1.07667	0.674076	0.811292	0.837827	0.827082	0.601526	0.838144	0.252365	0.846081	0.224435	0.758733	0.836025	0.768404
1.08	0.687119	0.814662	0.846435	0.831191	0.601746	0.835819	0.245303	0.833077	0.227329	0.765941	0.831833	0.764737
1.08333	0.683296	0.817997	0.839674	0.812764	0.602747	0.840609	0.248539	0.830239	0.22509	0.772094	0.837766	0.760611
1.08683	0.67565	0.813822	0.836155	0.821705	0.600092	0.83974	0.248057	0.83467	0.227138	0.767509	0.831167	0.767401
1.08983	0.673689	0.812399	0.833641	0.840934	0.606759	0.839646	0.25214	0.849864	0.227017	0.763335	0.833788	0.769136
1.09333	0.679588	0.817346	0.839653	0.827308	0.606964	0.839387	0.251811	0.843428	0.226589	0.769679	0.836965	0.764007
1.09667	0.685704	0.81564	0.837634	0.816319	0.606918	0.847156	0.24834	0.829535	0.227866	0.772224	0.836267	0.761125
1.1	0.68482	0.817272	0.840214	0.838701	0.60839	0.836528	0.245678	0.840382	0.232762	0.766357	0.835315	0.772653
1.10333	0.674935	0.824566	0.835677	0.826114	0.606503	0.842645	0.249866	0.848865	0.224078	0.76547	0.842651	0.767706
1.10683	0.679044	0.815894	0.841646	0.830317	0.610423	0.84424	0.247445	0.845157	0.228821	0.774474	0.837082	0.769339
1.10983	0.685822	0.811764	0.845032	0.831021	0.607891	0.846656	0.24479	0.830127	0.23308	0.768996	0.832197	0.768175
1.11333	0.682417	0.820929	0.843688	0.82898	0.614534	0.841266	0.246569	0.836833	0.226936	0.775236	0.845944	0.773345
1.11667	0.676304	0.818815	0.84038	0.825259	0.60605	0.840383	0.251327	0.846644	0.224682	0.771234	0.840786	0.772432
1.12	0.677242	0.813117	0.831478	0.843563	0.615867	0.84507	0.24773	0.850474	0.230918	0.769255	0.838804	0.775936
1.1235	0.686206	0.816389	0.837527	0.828357	0.618066	0.843536	0.250109	0.830335	0.22881	0.770236	0.844247	0.771817
1.1265	0.685701	0.822842	0.838496	0.823659	0.616767	0.842749	0.253276	0.827643	0.234481	0.773541	0.842595	0.769657
1.13	0.679882	0.81597	0.838534	0.832445	0.616968	0.846112	0.246994	0.841554	0.236967	0.770844	0.839129	0.780455
1.13333	0.677636	0.8198	0.830276	0.841158	0.615234	0.841777	0.24977	0.854924	0.234763	0.772215	0.84473	0.777571
1.13667	0.680149	0.825794	0.834148	0.828942	0.619887	0.844709	0.252676	0.846124	0.235753	0.777622	0.84498	0.769607
1.14	0.689854	0.823618	0.846602	0.839268	0.622317	0.847428	0.248471	0.833623	0.240294	0.771975	0.837965	0.771478
1.1435	0.680818	0.824514	0.837391	0.840352	0.6144	0.841994	0.24979	0.845049	0.236362	0.773296	0.844238	0.776338
1.1465	0.67963	0.823799	0.830639	0.843195	0.619919	0.846469	0.251676	0.857782	0.234923	0.780538	0.843539	0.778936
1.15	0.681308	0.819557	0.839892	0.838458	0.621341	0.845248	0.249028	0.850283	0.239544	0.775764	0.841188	0.774554
1.15333	0.688663	0.818105	0.846817	0.843457	0.623313	0.845109	0.246814	0.835391	0.23622	0.770246	0.845468	0.774316
1.15667	0.68162	0.828635	0.841494	0.82726	0.621371	0.845287	0.251049	0.84476	0.23684	0.778224	0.845794	0.769664
1.16017	0.676786	0.819787	0.835803	0.839177	0.621296	0.853407	0.248702	0.856521	0.237484	0.77728	0.844906	0.776595
1.1635	0.68528	0.826664	0.831518	0.841413	0.623643	0.845013	0.252479	0.858004	0.241317	0.775255	0.846779	0.781814
1.16667	0.690104	0.828283	0.840424	0.839465	0.624471	0.843772	0.250104	0.839612	0.238332	0.78168	0.845319	0.77133
1.17	0.685104	0.824622	0.847029	0.831519	0.621348	0.851491	0.253843	0.842486	0.239183	0.778205	0.84453	0.772984
1.17333	0.680167	0.821854	0.835568	0.845514	0.624101	0.846409	0.25328	0.856691	0.246693	0.769508	0.845946	0.777047
1.17667	0.680684	0.827921	0.83077	0.84552	0.625874	0.84791	0.256486	0.857186	0.240665	0.776324	0.846054	0.782808
1.18017	0.687521	0.829576	0.839441	0.8412	0.625062	0.84931	0.256259	0.849845	0.244787	0.781994	0.841489	0.777558
1.18317	0.684142	0.825639	0.846975	0.842727	0.628073	0.852592	0.257375	0.840814	0.243174	0.779994	0.846652	0.776979
1.18667	0.679477	0.830751	0.840815	0.843529	0.625985	0.849721	0.255441	0.853327	0.240095	0.780427	0.850816	0.781118
1.19	0.675977	0.827871	0.838438	0.83867	0.628938	0.850214	0.261166	0.862175	0.243727	0.783364	0.853133	0.778295
1.19333	0.685235	0.825343	0.84246	0.850549	0.624523	0.848484	0.259339	0.852667	0.249695	0.780059	0.848821	0.784015
1.19683	0.686636	0.830332	0.844427	0.832811	0.628178	0.851067	0.256715	0.841018	0.244429	0.784604	0.849779	0.778752
1.20017	0.685741	0.82885	0.843209	0.829402	0.627893	0.857652	0.258443	0.847031	0.242208	0.78227	0.848122	0.777568
1.20333	0.679031	0.827433	0.835479	0.841744	0.629764	0.849555	0.265659	0.863528	0.243834	0.774526	0.847335	0.789123
1.20667	0.681838	0.830622	0.833461	0.847897	0.629672	0.848246	0.258225	0.862281	0.242781	0.783715	0.853508	0.782921
1.21	0.69142	0.833341	0.843088	0.831974	0.630174	0.858395	0.258941	0.847992	0.242894	0.78621	0.855796	0.772301
1.21333	0.692079	0.827922	0.84691	0.843548	0.627797	0.858965	0.255018	0.848979	0.25182	0.783244	0.850105	0.780249
1.21683	0.68335	0.834609	0.84166	0.848469	0.633118	0.854085	0.258948	0.856279	0.242703	0.783637	0.851808	0.787291
1.21983	0.681828	0.839294	0.837072	0.848946	0.633921	0.852232	0.258155	0.862456	0.248694	0.785376	0.85924	0.780074
1.22333	0.685785	0.82702	0.842447	0.843286	0.634882	0.854339	0.256553	0.856657	0.249247	0.785651	0.851907	0.783164
1.22667	0.694968	0.833293	0.850727	0.843217	0.634371	0.860985	0.256785	0.847076	0.251311	0.784065	0.853901	0.787886
1.23	0.689266	0.835579	0.843498	0.837662	0.635926	0.860065	0.259156	0.856902	0.250369	0.78837	0.86029	0.788586
1.23333	0.682475	0.829209	0.840323	0.846568	0.632904	0.862945	0.257914	0.86834	0.250129	0.787745	0.854841	0.786457
1.23683	0.69277	0.832135	0.84533	0.846262	0.643124	0.856702	0.255896	0.852962	0.249538	0.787756	0.855382	0.786391
1.23983	0.695948	0.834312	0.846005	0.844262	0.642147	0.858853	0.259225	0.846551	0.249704	0.79113	0.85452	0.780498
1.24333	0.689964	0.829455	0.842201	0.836633	0.635743	0.859363	0.256275	0.851268	0.255284	0.781801	0.852799	0.791456
1.24667	0.678115	0.828553	0.835086	0.858766	0.638066	0.858679	0.257572	0.864716	0.252102	0.78613	0.857706	0.78892
1.25	0.686399	0.837184	0.836316	0.85071	0.645547	0.857998	0.259143	0.862631	0.25344	0.787534	0.856907	0.788814
1.2535	0.692595	0.835214	0.849266	0.838383	0.640429	0.862485	0.252327	0.850153	0.258853	0.787392	0.853167	0.783648
1.2565	0.692432	0.833197	0.84083	0.850423	0.641504	0.86233	0.251537	0.848318	0.254742	0.788365	0.860803	0.791423
1.26	0.683936	0.843381	0.835278	0.860764	0.644281	0.855533	0.258361	0.872335	0.250223	0.792082	0.863148	0.789613
1.26333	0.687707	0.83356	0.835469	0.848807	0.641991	0.855814	0.262786	0.864029	0.254213	0.789497	0.857748	0.783285
1.26667	0.696262	0.83723	0.845854	0.857375	0.641641	0.858877	0.254539	0.854419	0.265152	0.788025	0.851901	0.787187
1.27	0.690357	0.837428	0.839922	0.851149	0.644431	0.861382	0.255911	0.852376	0.255741	0.789327	0.86338	0.787869
1.2735	0.689942	0.83479	0.842262	0.843998	0.641919	0.857936	0.258627	0.861722	0.255632	0.787872	0.861566	0.79065
1.2765	0.687106	0.835204	0.836157	0.857781	0.649463	0.865975	0.26005	0.875672	0.256811	0.786752	0.856676	0.794081
1.28	0.698139	0.837465	0.838133	0.853205	0.648156	0.86136	0.254329	0.861283	0.256216	0.796004	0.860575	0.787035
1.28333	0.693282	0.836121	0.843893	0.840665	0.64735	0.860546	0.257593	0.850351	0.258535	0.797683	0.86074	0.783375
1.28667	0.690505	0.835227	0.839844	0.862613	0.645653	0.861118	0.259732	0.868279	0.261016	0.796129	0.856937	0.79988
1.29017	0.687906	0.834961	0.837192	0.863093	0.652558	0.854699	0.260139	0.868973	0.259183	0.789389	0.859184	0.794467
1.2935	0.690319	0.843468	0.837013	0.851882	0.651457	0.860637	0.263304	0.86053	0.260271	0.795998	0.85995	0.791846
1.29667	0.697186	0.840226	0.846015	0.857233	0.647012	0.866336	0.264028	0.853616	0.266041	0.797115	0.857926	0.790226
1.3	0.686344	0.838892	0.84922	0.86125	0.651094	0.866306	0.264534	0.857805	0.264702	0.789957	0.863145	0.794084
1.30333	0.684768	0.845938	0.833076	0.848652	0.647477	0.863347	0.267759	0.875911	0.258138	0.793311	0.865366	0.795587
1.30667	0.687749	0.839749	0.840184	0.861426	0.651521	0.861118	0.262561	0.872243	0.262108	0.798523	0.860487	0.790847
1.31017	0.690609	0.843139	0.840987	0.854939	0.652753	0.863535	0.26357	0.856794	0.260706	0.792921	0.863043	0.797136
1.31317	0.691161	0.851055	0.848111	0.850012	0.652783	0.859466	0.26252	0.857707	0.260625	0.796327	0.866871	0.792644
1.31667	0.687435	0.837028	0.847118	0.848105	0.648904	0.867065	0.267188	0.864288	0.263458	0.792478	0.861119	0.799104
1.32	0.687401	0.840328	0.83863	0.861226	0.655316	0.863221	0.266783	0.876838	0.267828	0.793452	0.866578	0.798559
1.32333	0.695581	0.845956	0.838162	0.85346	0.654492	0.865477	0.266546	0.865315	0.262789	0.79628	0.864748	0.794142
1.32683	0.696211	0.844208	0.849028	0.850489	0.653421	0.868442	0.262372	0.862202	0.266403	0.798039	0.860169	0.793377
1.32983	0.691387	0.840357	0.844982	0.860732	0.650385	0.866192	0.264106	0.862191	0.268034	0.790896	0.863085	0.797238
1.33333	0.688667	0.853912	0.833043	0.859979	0.654508	0.868756	0.270942	0.875152	0.264605	0.796773	0.871956	0.798429
1.33667	0.690533	0.840277	0.835699	0.856175	0.652294	0.867018	0.26688	0.874214	0.264224	0.799378	0.860827	0.796205
1.34	0.692993	0.842497	0.85068	0.860169	0.656379	0.868067	0.264602	0.856009	0.271917	0.795739	0.861952	0.794865
1.34333	0.693467	0.844859	0.84859	0.853185	0.659722	0.873417	0.261314	0.857778	0.267445	0.794531	0.870168	0.800635
1.34683	0.68565	0.844308	0.844729	0.853573	0.658707	0.870574	0.268056	0.874967	0.270087	0.80027	0.870434	0.798847
1.35017	0.691008	0.845503	0.838331	0.863339	0.660951	0.867691	0.268368	0.874786	0.266893	0.793914	0.863479	0.798452
1.35333	0.698472	0.848303	0.845657	0.863711	0.661732	0.868391	0.262529	0.868335	0.269536	0.800829	0.868926	0.788209
1.35667	0.699224	0.847172	0.846117	0.8411	0.659795	0.866128	0.262959	0.857213	0.268036	0.801838	0.869925	0.792563
1.36	0.687688	0.840794	0.833254	0.86635	0.666413	0.873064	0.265972	0.874313	0.271095	0.795463	0.868876	0.806586
1.36333	0.689705	0.850672	0.836046	0.866758	0.66255	0.869901	0.262049	0.878591	0.270425	0.79821	0.867231	0.797414
1.36683	0.688859	0.845738	0.840056	0.857354	0.659402	0.869965	0.26723	0.86796	0.275834	0.801624	0.866171	0.796602
1.36983	0.696537	0.843153	0.84308	0.84911	0.665755	0.874871	0.261968	0.854914	0.274158	0.798885	0.86777	0.801014
1.37333	0.693302	0.844491	0.8415	0.869832	0.664381	0.872344	0.262216	0.869417	0.27372	0.793671	0.873832	0.807688
1.37667	0.689428	0.847784	0.835265	0.860457	0.665227	0.872697	0.263582	0.879604	0.271239	0.801159	0.870363	0.80451
1.38	0.693596	0.84359	0.847351	0.863533	0.668372	0.875501	0.263237	0.875282	0.274748	0.805386	0.868463	0.796988
1.3835	0.701605	0.847275	0.844282	0.862363	0.668862	0.874487	0.261743	0.860622	0.274853	0.806069	0.873899	0.79848
1.3865	0.69913	0.848564	0.846454	0.858027	0.666791	0.866636	0.262703	0.862721	0.270201	0.805306	0.873934	0.803514
1.39	0.692624	0.847448	0.842483	0.863292	0.665693	0.876603	0.266642	0.880521	0.272737	0.803446	0.869604	0.81025
1.39333	0.696515	0.845556	0.843263	0.872428	0.668364	0.874942	0.262917	0.87789	0.28093	0.801188	0.869758	0.803615
1.39667	0.702622	0.851169	0.840979	0.857472	0.66718	0.870861	0.259399	0.865288	0.276007	0.805347	0.871814	0.80211
1.4	0.69715	0.847265	0.842847	0.857791	0.671467	0.87475	0.263629	0.866371	0.27682	0.807364	0.871332	0.803453
1.4035	0.693868	0.847908	0.836703	0.871753	0.670715	0.871492	0.262322	0.880333	0.280289	0.80445	0.878296	0.809136
1.4065	0.690558	0.849014	0.836387	0.870255	0.674099	0.871035	0.266071	0.880249	0.278317	0.804551	0.875149	0.798398
1.41	0.694184	0.851054	0.839683	0.863346	0.673076	0.876042	0.265779	0.867903	0.283472	0.806132	0.869995	0.805437
1.41333	0.701184	0.851531	0.854074	0.870955	0.671886	0.878922	0.263778	0.862254	0.281021	0.803025	0.877282	0.808483
1.41667	0.696201	0.852468	0.843386	0.866434	0.670038	0.870333	0.267441	0.873805	0.275572	0.809021	0.874594	0.80746
1.42017	0.685598	0.8439	0.843492	0.867477	0.669958	0.873548	0.271643	0.884146	0.27718	0.805559	0.871303	0.808175
1.4235	0.697992	0.84781	0.844725	0.869642	0.678492	0.880774	0.266768	0.871649	0.281922	0.807557	0.871008	0.80638
1.42667	0.698888	0.852234	0.855986	0.867973	0.670333	0.875272	0.267873	0.867612	0.277266	0.809446	0.87402	0.801598
1.43	0.694903	0.855596	0.850871	0.858786	0.672498	0.876598	0.271315	0.876116	0.282831	0.80941	0.875349	0.808381
1.43333	0.692668	0.850463	0.840418	0.875658	0.676214	0.873296	0.275222	0.890177	0.283449	0.807826	0.872075	0.809229
1.43667	0.697801	0.855425	0.839566	0.866919	0.67564	0.872298	0.269906	0.880106	0.282403	0.809836	0.877012	0.805841
1.44017	0.701891	0.853304	0.853284	0.862786	0.676919	0.876838	0.270215	0.868181	0.281428	0.811817	0.869967	0.801554
1.44317	0.689836	0.852303	0.846678	0.859773	0.670988	0.876074	0.268001	0.872614	0.284567	0.809798	0.870731	0.808664
1.44667	0.689422	0.854911	0.839306	0.874102	0.675487	0.874759	0.27318	0.878269	0.281441	0.804401	0.874523	0.813425
1.45	0.693541	0.85573	0.839318	0.864498	0.672178	0.881328	0.276976	0.886595	0.281294	0.804583	0.874818	0.80555
1.45333	0.697349	0.852126	0.852028	0.872744	0.677181	0.8806	0.268788	0.877371	0.286667	0.811649	0.870862	0.803218
1.45667	0.701059	0.858469	0.85988	0.868666	0.674511	0.879289	0.266807	0.867353	0.2917	0.814518	0.879102	0.809453
1.46017	0.695675	0.85473	0.841649	0.855889	0.67587	0.881166	0.26956	0.881794	0.284157	0.811698	0.877174	0.807924
1.46317	0.691239	0.861111	0.843283	0.866225	0.679392	0.878776	0.274845	0.890091	0.291287	0.807742	0.876382	0.811698
1.46667	0.696602	0.854339	0.841145	0.879383	0.677848	0.88204	0.274278	0.881784	0.291634	0.807726	0.874439	0.810487
1.47	0.703044	0.854893	0.846189	0.862543	0.678189	0.879541	0.272766	0.874117	0.289373	0.812604	0.878216	0.805282
1.47333	0.694922	0.855019	0.845168	0.864375	0.682312	0.8861	0.271578	0.878378	0.284228	0.809335	0.876798	0.809515
1.47683	0.691199	0.85716	0.836258	0.876474	0.682044	0.880915	0.270696	0.889546	0.290173	0.809635	0.877978	0.810245
1.48017	0.692458	0.860009	0.841022	0.86647	0.682048	0.882035	0.276795	0.891434	0.291173	0.810251	0.882248	0.812918
1.48333	0.700758	0.86047	0.843593	0.863385	0.680403	0.880582	0.270131	0.8723	0.297186	0.811141	0.874251	0.807024
1.48667	0.702994	0.855804	0.848874	0.872251	0.678372	0.88644	0.263671	0.868403	0.294787	0.805792	0.876158	0.811984
1.49	0.700513	0.861038	0.840202	0.871818	0.680521	0.881791	0.272896	0.879278	0.287656	0.809718	0.884326	0.812546
1.49333	0.693382	0.859154	0.848585	0.865666	0.686493	0.881696	0.272152	0.88922	0.288011	0.813075	0.877688	0.813156
1.49683	0.697249	0.856115	0.846497	0.882996	0.682931	0.881731	0.271223	0.888785	0.295333	0.810885	0.879741	0.812236
1.49983	0.708591	0.85924	0.852013	0.874411	0.685623	0.887528	0.26644	0.874991	0.288671	0.815774	0.882364	0.807337
1.50333	0.69875	0.860177	0.840839	0.863258	0.685407	0.885671	0.266634	0.882398	0.290221	0.816452	0.881684	0.815459
1.50667	0.690175	0.85319	0.836883	0.871296	0.68804	0.885038	0.269783	0.890696	0.293038	0.809377	0.880881	0.815956
1.51	0.704486	0.860661	0.844837	0.875303	0.686612	0.882447	0.265339	0.884463	0.294948	0.811639	0.881799	0.812518
1.5135	0.705995	0.860548	0.848859	0.862447	0.684524	0.881859	0.26951	0.865923	0.294242	0.814332	0.880534	0.812745
1.5165	0.701531	0.859821	0.845867	0.865441	0.684289	0.88483	0.269674	0.875262	0.295112	0.812981	0.879284	0.820049
1.52	0.700454	0.860854	0.839419	0.882379	0.686642	0.88323	0.270452	0.896452	0.292269	0.815204	0.885342	0.813256
1.52333	0.692477	0.857898	0.838001	0.867929	0.69067	0.883628	0.272287	0.887807	0.291396	0.816815	0.887284	0.806281
1.52667	0.703367	0.858961	0.847723	0.877392	0.690568	0.885719	0.264569	0.873742	0.295373	0.817618	0.880893	0.80695
1.53	0.704612	0.863719	0.849431	0.882151	0.690482	0.887754	0.269797	0.8753	0.297098	0.817119	0.883641	0.819547
1.53317	0.698083	0.860451	0.841489	0.878782	0.6866	0.881429	0.268598	0.891216	0.292609	0.81518	0.885033	0.814966
1.5365	0.695071	0.859908	0.841676	0.876048	0.68915	0.886866	0.275932	0.893169	0.302178	0.818707	0.881389	0.817662
1.54	0.707653	0.859719	0.84607	0.885022	0.696135	0.889468	0.266371	0.880129	0.296367	0.81726	0.883751	0.816409
1.54333	0.703869	0.864113	0.852471	0.870372	0.688969	0.885458	0.272454	0.875024	0.295913	0.817427	0.88688	0.816492
1.54667	0.697463	0.854782	0.841059	0.878258	0.690599	0.886619	0.272084	0.89415	0.298826	0.81552	0.884896	0.818537
1.55017	0.700811	0.864126	0.830884	0.884451	0.691868	0.886766	0.270787	0.893354	0.299263	0.813393	0.88556	0.82089
1.5535	0.700596	0.866332	0.842099	0.870362	0.692335	0.884477	0.272737	0.877904	0.298021	0.817668	0.887135	0.813246
1.55667	0.70558	0.86463	0.849764	0.868034	0.690503	0.885531	0.274869	0.874573	0.306491	0.821083	0.885486	0.81485
1.56	0.699872	0.863705	0.848735	0.884926	0.691724	0.884915	0.27321	0.886139	0.297357	0.817058	0.883663	0.819336
1.56333	0.700359	0.864586	0.83718	0.880649	0.695879	0.881271	0.275648	0.896711	0.296098	0.81559	0.887225	0.824283
1.56667	0.705942	0.857266	0.83811	0.884246	0.695188	0.887901	0.275264	0.884793	0.299362	0.819922	0.883389	0.816053
1.57017	0.706702	0.864014	0.85363	0.881571	0.694726	0.891862	0.272219	0.879925	0.304164	0.817032	0.88684	0.820114
1.57317	0.702043	0.869015	0.852317	0.878377	0.692789	0.885795	0.273112	0.888706	0.30159	0.820953	0.890779	0.819092
1.57667	0.695283	0.874178	0.843133	0.873778	0.691968	0.884348	0.275866	0.899709	0.30454	0.822703	0.889278	0.819243
1.58	0.704906	0.860186	0.845836	0.882377	0.698326	0.889607	0.276481	0.892471	0.307758	0.824036	0.88476	0.819244
1.58333	0.701082	0.867556	0.843819	0.876044	0.696657	0.887084	0.275871	0.882506	0.313311	0.821392	0.889168	0.817605
1.58667	0.705986	0.873639	0.851389	0.870473	0.700008	0.890299	0.275735	0.884372	0.304315	0.821112	0.890866	0.819135
1.59017	0.694497	0.866779	0.844287	0.889096	0.698477	0.889167	0.274285	0.894275	0.301684	0.817082	0.886223	0.824252
1.59317	0.696468	0.868099	0.839551	0.887846	0.698971	0.891117	0.276627	0.899998	0.30585	0.818059	0.888579	0.820371
1.59667	0.702411	0.872831	0.844336	0.87468	0.698661	0.888816	0.280333	0.889037	0.305266	0.822658	0.887736	0.817581
1.6	0.709961	0.866753	0.851181	0.872133	0.697174	0.891026	0.269392	0.880699	0.304609	0.824082	0.881646	0.820052
1.60333	0.70203	0.87303	0.845653	0.886039	0.69876	0.892539	0.274368	0.894828	0.311857	0.825273	0.889768	0.828576
1.60683	0.697086	0.875265	0.841911	0.876937	0.700752	0.8928	0.280872	0.900888	0.303879	0.826098	0.891174	0.825032
1.60983	0.702607	0.867629	0.844474	0.878241	0.701592	0.893351	0.281951	0.895254	0.310382	0.820917	0.889928	0.822956
1.61333	0.70672	0.86793	0.858321	0.887138	0.699784	0.892559	0.270908	0.885701	0.308414	0.820499	0.886842	0.820374
1.61667	0.706903	0.873961	0.847547	0.871391	0.699755	0.888734	0.277903	0.886725	0.303333	0.824759	0.893004	0.824186
1.62	0.695342	0.865155	0.839123	0.884066	0.70418	0.894192	0.280028	0.896562	0.310024	0.826791	0.885763	0.826083
1.62333	0.70425	0.871894	0.843796	0.891472	0.705026	0.895247	0.272968	0.896775	0.310933	0.820745	0.891561	0.826554
1.62683	0.711006	0.873615	0.852028	0.869317	0.699225	0.895066	0.274387	0.883014	0.307806	0.825818	0.888814	0.8166
1.62983	0.703936	0.871501	0.846498	0.87217	0.702723	0.895421	0.278073	0.882833	0.310035	0.823934	0.891492	0.822875
1.63333	0.700164	0.866443	0.839062	0.895946	0.706533	0.894207	0.271899	0.898998	0.312069	0.824507	0.889052	0.829218
1.63667	0.700595	0.870044	0.839123	0.884914	0.711233	0.89473	0.276373	0.898718	0.310714	0.824463	0.892487	0.827586
1.64	0.703805	0.872008	0.847147	0.874892	0.705382	0.897472	0.271978	0.886742	0.310235	0.83242	0.88838	0.822105
1.6435	0.712474	0.867691	0.847955	0.888797	0.703521	0.898533	0.27178	0.887431	0.31293	0.825798	0.892609	0.826052
1.64683	0.697658	0.873033	0.840987	0.880615	0.704402	0.894421	0.277978	0.899228	0.310497	0.821751	0.893953	0.825828
1.65	0.698658	0.869091	0.836635	0.878512	0.706959	0.891997	0.275797	0.904273	0.315776	0.825714	0.892165	0.826173
1.65333	0.710648	0.867236	0.849383	0.884787	0.711	0.899046	0.272667	0.898244	0.318493	0.825331	0.888357	0.827111
1.65667	0.715518	0.872561	0.855406	0.885233	0.710496	0.894121	0.272836	0.889437	0.313445	0.828044	0.896231	0.82861
1.66	0.705559	0.867246	0.849543	0.877749	0.706741	0.888951	0.276151	0.892382	0.315429	0.830817	0.892822	0.825981
1.6635	0.703117	0.867623	0.83693	0.900385	0.70885	0.895547	0.272934	0.907997	0.317666	0.826207	0.890993	0.82935
1.6665	0.709798	0.872509	0.847347	0.894495	0.711875	0.89813	0.271549	0.891765	0.316759	0.827985	0.89603	0.821082
1.67	0.709143	0.872364	0.844442	0.878743	0.708944	0.894586	0.272565	0.884572	0.316907	0.831704	0.894416	0.828528
1.67333	0.709579	0.870027	0.845518	0.887608	0.707583	0.898307	0.27387	0.897814	0.315992	0.82982	0.892179	0.828776
1.67667	0.702599	0.877754	0.834463	0.897717	0.714334	0.891842	0.272727	0.906826	0.315208	0.82614	0.895941	0.828099
1.68017	0.698419	0.874762	0.83764	0.885721	0.711455	0.897001	0.281278	0.896213	0.313213	0.833714	0.891785	0.827789
1.6835	0.705629	0.87145	0.854405	0.893106	0.714088	0.899039	0.273229	0.884772	0.320089	0.826861	0.890844	0.828061
1.68667	0.708218	0.875088	0.853689	0.895712	0.708469	0.898992	0.274585	0.890035	0.314691	0.829873	0.895813	0.829936
1.69	0.702047	0.873855	0.840325	0.886292	0.707524	0.895933	0.282525	0.908318	0.318788	0.832506	0.897348	0.828172
1.69333	0.700795	0.870511	0.845335	0.891444	0.713832	0.897979	0.281521	0.908407	0.318646	0.832437	0.895356	0.824623
1.69667	0.70712	0.878428	0.849047	0.893464	0.707732	0.892752	0.270443	0.895384	0.32509	0.834189	0.892541	0.831753
1.70017	0.70841	0.876324	0.849953	0.879023	0.708957	0.897192	0.278328	0.891705	0.318423	0.832494	0.897767	0.821097
1.70317	0.709154	0.878326	0.853525	0.879638	0.711322	0.898837	0.284641	0.905888	0.316516	0.830696	0.902501	0.832543
1.70667	0.697369	0.871141	0.845155	0.897917	0.712029	0.896135	0.28102	0.911025	0.31632	0.8279	0.895624	0.827766
1.71	0.702039	0.878038	0.844365	0.893821	0.709712	0.893347	0.277301	0.906314	0.315812	0.830906	0.896099	0.826857
1.71333	0.710759	0.870743	0.848806	0.880387	0.712574	0.896783	0.277637	0.892821	0.318279	0.8331	0.895926	0.826564
1.71667	0.705591	0.876498	0.856903	0.892358	0.708198	0.899065	0.277216	0.899366	0.327673	0.834677	0.898951	0.826567
1.72017	0.704823	0.882159	0.847311	0.886691	0.710106	0.900719	0.283853	0.911906	0.318641	0.833005	0.89708	0.834325
1.72317	0.701603	0.88208	0.83731	0.885534	0.715306	0.899212	0.287203	0.910546	0.325724	0.83698	0.897513	0.829282
1.72667	0.711108	0.872698	0.847503	0.89199	0.7158	0.901078	0.28085	0.895816	0.322438	0.832766	0.898961	0.829373
1.73	0.709952	0.882536	0.854335	0.885692	0.709035	0.90024	0.274271	0.888727	0.324067	0.830389	0.899499	0.837413
1.73333	0.708595	0.878543	0.843059	0.879466	0.718261	0.901468	0.281584	0.903822	0.320273	0.834325	0.898478	0.832122
1.73683	0.699469	0.873998	0.842994	0.90116	0.71832	0.902454	0.28289	0.913324	0.328643	0.828572	0.892693	0.840768
1.74017	0.712375	0.878646	0.844243	0.892179	0.715085	0.902772	0.283696	0.904934	0.323845	0.830221	0.900809	0.829195
1.74333	0.714441	0.878764	0.849041	0.884184	0.715978	0.902977	0.278108	0.894612	0.32539	0.834063	0.898522	0.83584
1.74667	0.708476	0.876734	0.847431	0.88474	0.711876	0.905012	0.276534	0.890629	0.325511	0.834225	0.895397	0.833126
1.75	0.701816	0.883586	0.839474	0.901124	0.721551	0.903126	0.280673	0.908979	0.327747	0.827969	0.901009	0.836782
1.75333	0.701403	0.883187	0.841876	0.887186	0.718793	0.902864	0.282896	0.910562	0.327601	0.835294	0.897565	0.835542
1.75683	0.715847	0.875042	0.853243	0.893754	0.718018	0.907416	0.276287	0.901331	0.331724	0.833294	0.898445	0.833219
1.75983	0.71132	0.876674	0.850495	0.898219	0.719068	0.906766	0.277569	0.894888	0.330363	0.829636	0.899813	0.836416
1.76333	0.706508	0.877364	0.844289	0.889935	0.720771	0.899497	0.280106	0.907874	0.329771	0.835933	0.9026	0.835071
1.76667	0.707696	0.877368	0.845638	0.890564	0.724209	0.905454	0.27779	0.908843	0.330364	0.836802	0.897389	0.838637
1.77	0.711336	0.882354	0.850726	0.897541	0.724571	0.903672	0.270874	0.901673	0.333956	0.838261	0.903584	0.836064
1.7735	0.715716	0.885004	0.847551	0.877304	0.725006	0.904062	0.275071	0.889606	0.32725	0.838924	0.899259	0.832112
1.7765	0.709548	0.87807	0.842266	0.884689	0.720255	0.906281	0.278293	0.904176	0.332561	0.836755	0.906563	0.838862
1.77967	0.703393	0.876332	0.843418	0.889246	0.727212	0.905084	0.281664	0.918142	0.332233	0.83182	0.902228	0.835413
1.78333	0.718427	0.881646	0.844166	0.893015	0.724667	0.903617	0.278855	0.907205	0.325227	0.839519	0.908027	0.836637
1.78667	0.713612	0.8854	0.848543	0.885102	0.723296	0.904803	0.276541	0.884275	0.32799	0.837911	0.902516	0.834118
1.79	0.711689	0.881513	0.851079	0.906339	0.725764	0.90527	0.276006	0.899632	0.332892	0.829758	0.900428	0.839076
1.7935	0.707131	0.881068	0.838269	0.892279	0.725293	0.901618	0.284729	0.91445	0.328625	0.832895	0.904885	0.837654
1.7965	0.709762	0.882449	0.836574	0.886361	0.723955	0.90652	0.279306	0.906004	0.335571	0.838976	0.905378	0.838
1.8	0.715422	0.877375	0.853281	0.900216	0.723623	0.908787	0.276796	0.893908	0.337776	0.839518	0.898355	0.837923
1.80333	0.710444	0.886342	0.847649	0.89382	0.720667	0.906134	0.278587	0.905548	0.327336	0.840827	0.905834	0.841774
1.80667	0.706658	0.882317	0.848276	0.891681	0.726731	0.902958	0.284414	0.914838	0.330199	0.837106	0.90633	0.83747
1.81017	0.71559	0.876488	0.844195	0.911694	0.728224	0.90379	0.275178	0.91166	0.333683	0.835617	0.902176	0.837693
1.8135	0.71308	0.879048	0.845409	0.894233	0.726998	0.904478	0.275211	0.898503	0.335757	0.84159	0.907324	0.832807
1.81667	0.715173	0.889393	0.854437	0.888027	0.727026	0.902712	0.280685	0.901983	0.333839	0.840987	0.905868	0.835629
1.82	0.709763	0.882126	0.847736	0.900217	0.728125	0.908619	0.282858	0.912178	0.339622	0.836889	0.90541	0.838241
1.82333	0.706854	0.882393	0.834448	0.904443	0.729641	0.904262	0.281409	0.916656	0.334642	0.839117	0.90758	0.837804
1.82667	0.707955	0.886821	0.8392	0.894575	0.726215	0.908696	0.283606	0.906312	0.331256	0.843124	0.908914	0.835511
1.83017	0.714186	0.88305	0.850864	0.899188	0.723861	0.906793	0.274996	0.901979	0.338195	0.842505	0.905155	0.843594
1.83317	0.707834	0.885006	0.848463	0.902169	0.726529	0.904896	0.278376	0.902389	0.338284	0.839484	0.90752	0.843627
1.83667	0.705728	0.891456	0.844597	0.902582	0.725987	0.90531	0.282069	0.915967	0.340474	0.843246	0.905805	0.842136
1.84	0.708072	0.880016	0.843582	0.901663	0.724907	0.913037	0.284679	0.917088	0.338653	0.844279	0.902834	0.841321
1.84333	0.719115	0.886244	0.854229	0.903697	0.729716	0.907401	0.278799	0.898424	0.338738	0.837513	0.907454	0.842595
1.84667	0.70932	0.885942	0.852483	0.886878	0.725781	0.907189	0.27928	0.903168	0.339501	0.841858	0.905562	0.839987
1.85017	0.704456	0.884869	0.842192	0.900838	0.726402	0.906613	0.286351	0.914084	0.339963	0.839503	0.906437	0.844624
1.85317	0.706857	0.884467	0.847283	0.906145	0.729646	0.906337	0.286829	0.918194	0.342748	0.842015	0.906198	0.844559
1.85667	0.707209	0.89298	0.846665	0.898685	0.726161	0.910225	0.280718	0.907133	0.342541	0.841183	0.910956	0.836235
1.86	0.713425	0.885523	0.848924	0.889388	0.728384	0.912064	0.282953	0.896901	0.340043	0.843894	0.904458	0.839641
1.86333	0.708007	0.883402	0.850547	0.90529	0.730082	0.914586	0.281086	0.910437	0.344232	0.843022	0.906527	0.851144
1.86683	0.705794	0.88914	0.841346	0.904953	0.732146	0.907337	0.286056	0.923362	0.340349	0.840754	0.911245	0.84065
1.87017	0.707386	0.888802	0.85055	0.901103	0.734486	0.910813	0.281698	0.91525	0.343894	0.846998	0.905757	0.842418
1.87333	0.720346	0.885931	0.853133	0.903737	0.731515	0.912113	0.280447	0.906638	0.341206	0.843784	0.904717	0.841224
1.87667	0.712484	0.888948	0.84897	0.897055	0.72676	0.912778	0.282217	0.905367	0.342077	0.844684	0.909718	0.847798
1.88	0.704532	0.886466	0.844241	0.893046	0.729778	0.912295	0.287778	0.919575	0.342726	0.843583	0.911604	0.842937
1.88333	0.707118	0.885456	0.851667	0.912975	0.738492	0.914899	0.28179	0.917032	0.346068	0.842147	0.905122	0.841576
1.88683	0.716827	0.888883	0.851368	0.897368	0.734681	0.914638	0.280788	0.908404	0.339188	0.843411	0.909024	0.841682
1.88983	0.724135	0.890352	0.85438	0.892698	0.730235	0.913211	0.283199	0.901025	0.346293	0.846382	0.910329	0.844395
1.89333	0.709424	0.884213	0.844	0.901899	0.733966	0.913325	0.281252	0.911083	0.347556	0.842601	0.911018	0.848555
1.89667	0.708115	0.889567	0.838201	0.909885	0.740038	0.914049	0.280927	0.920824	0.347922	0.846826	0.912493	0.846944
1.9	0.711874	0.890664	0.845705	0.894901	0.736945	0.914814	0.286512	0.912554	0.345434	0.846909	0.914456	0.840234
1.9035	0.7222	0.880592	0.852592	0.900311	0.739695	0.915076	0.275075	0.901788	0.346877	0.847021	0.906738	0.846708
1.90683	0.711371	0.889893	0.843208	0.904242	0.734933	0.91135	0.278526	0.916884	0.344099	0.839622	0.915808	0.849223
1.91	0.704629	0.884488	0.842992	0.908043	0.737825	0.913208	0.283556	0.923762	0.348777	0.852901	0.912764	0.845156
1.91333	0.71352	0.888585	0.850225	0.899331	0.739778	0.92109	0.27836	0.907523	0.350216	0.848674	0.911547	0.848475
1.91667	0.71674	0.887505	0.853151	0.904932	0.73885	0.911924	0.274392	0.903332	0.349358	0.848379	0.910895	0.846781
1.92	0.713472	0.891531	0.838766	0.892749	0.740144	0.91189	0.282946	0.910193	0.345535	0.848329	0.917094	0.849468
1.9235	0.709548	0.88857	0.840092	0.907008	0.736187	0.916867	0.280732	0.92169	0.351889	0.847718	0.911028	0.850627
1.9265	0.717655	0.880761	0.842456	0.915945	0.74249	0.918825	0.282332	0.921249	0.347021	0.85029	0.905979	0.849813
1.93	0.715316	0.889279	0.84971	0.902273	0.743128	0.916376	0.280381	0.905227	0.347511	0.846325	0.911064	0.847444
1.93333	0.71594	0.893734	0.851716	0.899206	0.736494	0.915112	0.283524	0.906471	0.349719	0.84919	0.910307	0.850946
1.93667	0.708384	0.886423	0.842252	0.915262	0.74163	0.913931	0.282278	0.922637	0.349366	0.84788	0.910849	0.849256
1.94	0.709245	0.89155	0.841301	0.91208	0.742896	0.9103	0.279463	0.918642	0.353766	0.852348	0.91146	0.846337
1.9435	0.712913	0.888942	0.847104	0.907348	0.742379	0.916155	0.280603	0.906049	0.350855	0.851787	0.913	0.844474
1.9465	0.720708	0.889387	0.855681	0.912939	0.74026	0.918162	0.281604	0.912454	0.355693	0.839094	0.912958	0.84817
1.95	0.711406	0.892352	0.848301	0.913969	0.734375	0.912401	0.28361	0.923715	0.350674	0.849436	0.915468	0.85092
1.95333	0.709892	0.891083	0.842141	0.907033	0.739783	0.919643	0.287341	0.926671	0.354311	0.848381	0.915331	0.846022
1.95667	0.718128	0.888265	0.855555	0.913084	0.737494	0.914547	0.283844	0.912826	0.354655	0.849699	0.914842	0.847897
1.96017	0.717283	0.898062	0.849516	0.902571	0.732639	0.919101	0.280828	0.909131	0.34932	0.8463	0.912491	0.845984
1.9635	0.71257	0.893224	0.854967	0.902654	0.737805	0.91811	0.290534	0.921406	0.35207	0.852433	0.91018	0.85282
1.96667	0.708266	0.894012	0.843516	0.910108	0.743152	0.920245	0.289126	0.934873	0.356505	0.845759	0.915258	0.852291
1.97	0.715561	0.89169	0.84397	0.914928	0.741467	0.915308	0.286279	0.921265	0.359022	0.847741	0.915825	0.847168
1.97333	0.718998	0.896886	0.852564	0.899098	0.742774	0.921003	0.284309	0.906519	0.349496	0.852846	0.915887	0.844408
1.97667	0.719445	0.891051	0.855192	0.910787	0.741458	0.917783	0.281114	0.917093	0.35502	0.845681	0.918031	0.851684
1.98017	0.704503	0.898703	0.846439	0.910125	0.7392	0.921331	0.290327	0.926765	0.354297	0.851321	0.915521	0.854073
1.98317	0.706735	0.900166	0.842658	0.913019	0.743036	0.916695	0.288063	0.929424	0.359614	0.854463	0.919037	0.845244
1.98667	0.710808	0.890682	0.850099	0.907673	0.741838	0.9154	0.285302	0.923031	0.359632	0.852911	0.914924	0.85507
1.99	0.7161	0.895698	0.859211	0.910771	0.743339	0.921955	0.282609	0.90851	0.35968	0.853325	0.913452	0.852621
1.99333	0.712709	0.90138	0.845927	0.895487	0.741425	0.918274	0.287252	0.921412	0.349587	0.852819	0.92053	0.850571
1.99683	0.707577	0.893327	0.842551	0.90507	0.744238	0.919467	0.289825	0.924959	0.358743	0.854671	0.91658	0.850193
1.99983	0.708513	0.892908	0.846135	0.915594	0.743714	0.921865	0.284625	0.924157	0.360956	0.853585	0.915536	0.848241
2.00333	0.724719	0.898819	0.856191	0.907335	0.74568	0.923231	0.284997	0.909964	0.354834	0.853243	0.916494	0.847562
2.00667	0.717137	0.895212	0.852564	0.898499	0.744682	0.920599	0.287813	0.916087	0.356451	0.852705	0.915938	0.851401
2.01	0.707726	0.894273	0.844102	0.917544	0.744342	0.920617	0.285634	0.925969	0.35863	0.849213	0.912224	0.857614
2.01333	0.71371	0.898378	0.850072	0.914273	0.747798	0.923671	0.286403	0.922508	0.36216	0.85794	0.919878	0.85014
2.01683	0.715369	0.893078	0.854337	0.904376	0.743022	0.923068	0.281585	0.915531	0.362435	0.849166	0.918145	0.84951
2.01983	0.72252	0.896347	0.851523	0.909182	0.744069	0.924079	0.283487	0.909761	0.357959	0.851082	0.916515	0.853144
2.02333	0.709615	0.903082	0.844783	0.920048	0.745355	0.91841	0.282117	0.924711	0.360197	0.857699	0.920554	0.852106
2.02667	0.708214	0.892603	0.841414	0.908985	0.745102	0.920628	0.289961	0.930951	0.362125	0.85671	0.921166	0.851712
2.03	0.719903	0.89234	0.855477	0.915546	0.750437	0.918894	0.279813	0.916048	0.366506	0.852217	0.916745	0.852339
2.0335	0.726932	0.898878	0.847749	0.907193	0.752028	0.924854	0.282037	0.906997	0.359199	0.851845	0.920632	0.853773
2.0365	0.716692	0.900522	0.845712	0.903638	0.747328	0.921803	0.289488	0.920511	0.36649	0.855808	0.925452	0.852847
2.04	0.711778	0.89577	0.846449	0.914407	0.751782	0.925869	0.282986	0.933578	0.362877	0.853777	0.913825	0.854999
2.04333	0.722837	0.897392	0.84308	0.918736	0.748442	0.920412	0.277165	0.923601	0.366812	0.856704	0.920319	0.854041
2.04667	0.724797	0.900933	0.847186	0.895762	0.748015	0.918468	0.287407	0.904068	0.359885	0.859974	0.92311	0.850022
2.05	0.720355	0.899207	0.847762	0.919309	0.750934	0.926729	0.287388	0.920805	0.364904	0.859524	0.918968	0.862318
2.0535	0.713735	0.900261	0.840854	0.918469	0.75086	0.92247	0.281766	0.932243	0.366232	0.85769	0.924432	0.855486
2.0565	0.714669	0.900615	0.838471	0.912873	0.752134	0.921366	0.284551	0.923125	0.364742	0.857967	0.922783	0.85264
2.06	0.722248	0.900173	0.849284	0.91145	0.752559	0.927992	0.282455	0.909942	0.369402	0.855418	0.919392	0.859041
2.06333	0.718086	0.899673	0.848123	0.923555	0.750772	0.927635	0.283416	0.920896	0.367746	0.856052	0.927749	0.859112
2.06667	0.71078	0.89846	0.841935	0.906953	0.752182	0.921756	0.282712	0.933058	0.361206	0.857559	0.92828	0.857224
2.07	0.720182	0.895377	0.845311	0.921048	0.755146	0.922226	0.282233	0.925349	0.369752	0.858427	0.915057	0.854166
2.0735	0.720092	0.899847	0.852566	0.924102	0.755444	0.921284	0.286848	0.916712	0.368993	0.859283	0.923961	0.85314
2.0765	0.72068	0.903869	0.852248	0.912815	0.754678	0.92252	0.28718	0.91757	0.361859	0.85518	0.92355	0.853882
2.08	0.714949	0.900004	0.850362	0.910971	0.756148	0.922707	0.2937	0.932499	0.368944	0.859963	0.919374	0.861215
2.08333	0.713694	0.899154	0.844334	0.928852	0.752241	0.924466	0.284388	0.930832	0.370462	0.855886	0.922262	0.85722
2.08667	0.720909	0.903334	0.847353	0.922462	0.752281	0.925908	0.288333	0.926437	0.36859	0.86289	0.919702	0.85306
2.09017	0.718567	0.897313	0.856175	0.90685	0.751861	0.927708	0.286919	0.918128	0.36863	0.856778	0.920034	0.854811
2.0935	0.716513	0.901093	0.8521	0.92022	0.753672	0.92307	0.287552	0.92629	0.369444	0.854971	0.925584	0.861732
2.09667	0.705989	0.907662	0.841653	0.920798	0.755762	0.921395	0.28962	0.935131	0.367293	0.863327	0.920858	0.857753
2.1	0.711962	0.902749	0.839752	0.913377	0.749272	0.923427	0.28917	0.92391	0.369921	0.862354	0.921046	0.852388
2.10333	0.718749	0.902582	0.855657	0.918842	0.750853	0.926345	0.281846	0.917247	0.372685	0.857063	0.918842	0.859066
2.10667	0.719441	0.906455	0.853777	0.916808	0.75429	0.926698	0.289087	0.924733	0.369172	0.860031	0.92515	0.867374
2.11017	0.711612	0.903193	0.848827	0.918406	0.753495	0.925773	0.291895	0.939519	0.369067	0.857736	0.922904	0.858919
2.11317	0.709024	0.900591	0.850754	0.917725	0.756951	0.929995	0.289775	0.93314	0.368873	0.859724	0.917153	0.857804
2.11667	0.724318	0.905262	0.849807	0.917795	0.755537	0.929474	0.284665	0.921389	0.371384	0.862466	0.92586	0.857438
2.12	0.726501	0.906872	0.856703	0.903554	0.755224	0.92848	0.288862	0.918235	0.371185	0.865133	0.925359	0.856889
2.12333	0.714143	0.9029	0.84206	0.926306	0.755021	0.929827	0.287968	0.927966	0.375867	0.861365	0.919751	0.859216
2.12683	0.71277	0.909198	0.843578	0.9223	0.75401	0.92831	0.287428	0.933477	0.37398	0.861446	0.923683	0.862829
2.13017	0.719903	0.903671	0.847773	0.914042	0.754418	0.934652	0.284452	0.922738	0.375425	0.863305	0.92198	0.857752
2.13333	0.724061	0.901447	0.855008	0.908317	0.753767	0.930462	0.287683	0.915712	0.374916	0.858954	0.924993	0.865041
2.13667	0.718565	0.901984	0.849602	0.921858	0.756519	0.927323	0.28957	0.927599	0.378167	0.859812	0.925177	0.86291
2.14	0.71103	0.904813	0.839185	0.908701	0.756175	0.93009	0.290184	0.937787	0.370682	0.85786	0.929397	0.860744
2.14333	0.717401	0.899182	0.856904	0.921674	0.759164	0.927896	0.287606	0.929285	0.378617	0.863275	0.924284	0.862366
2.14683	0.731229	0.90241	0.860225	0.921134	0.760347	0.933932	0.282912	0.918328	0.379824	0.865896	0.926491	0.861562
2.14983	0.72747	0.908684	0.847249	0.918178	0.758442	0.927285	0.284185	0.925087	0.372821	0.862256	0.926019	0.862369
2.15333	0.716876	0.902919	0.844402	0.919936	0.758637	0.929138	0.287314	0.935034	0.37641	0.86477	0.925451	0.86974
2.15667	0.719046	0.902863	0.846905	0.929814	0.765483	0.929688	0.285335	0.933842	0.377674	0.86594	0.924942	0.865857
2.16	0.729392	0.905469	0.856661	0.908765	0.760806	0.927886	0.286088	0.91922	0.377678	0.865917	0.929432	0.860773
2.1635	0.723567	0.906232	0.854083	0.914375	0.762672	0.932442	0.284909	0.917856	0.381353	0.862154	0.924591	0.865579
2.16683	0.722752	0.901774	0.843732	0.932547	0.758742	0.929928	0.280331	0.934248	0.378384	0.863311	0.92701	0.868228
2.17	0.721778	0.903233	0.837433	0.929264	0.762237	0.926606	0.286324	0.937397	0.374296	0.865399	0.926625	0.860596
2.17333	0.719456	0.905609	0.845011	0.914934	0.760934	0.926072	0.285499	0.925451	0.382383	0.868041	0.929282	0.8642
2.17667	0.728428	0.903857	0.852277	0.928873	0.764609	0.929745	0.281892	0.920728	0.38266	0.858777	0.930665	0.865388
2.18	0.720384	0.903652	0.844342	0.927123	0.761114	0.927857	0.286326	0.936941	0.377647	0.86038	0.929228	0.864051
2.1835	0.711164	0.904497	0.844193	0.92062	0.761799	0.930773	0.285574	0.942526	0.380116	0.866907	0.929793	0.867692
2.18683	0.72958	0.900804	0.851824	0.932459	0.765649	0.934976	0.279054	0.929003	0.387854	0.864883	0.92669	0.868896
2.19	0.727737	0.90692	0.859089	0.923114	0.761418	0.930485	0.28496	0.920648	0.379692	0.866172	0.927061	0.856842
2.19333	0.724805	0.904046	0.847008	0.913639	0.764144	0.931774	0.287047	0.934972	0.378029	0.86672	0.933492	0.860546
2.19667	0.711975	0.904869	0.844338	0.929877	0.765838	0.935458	0.283102	0.945481	0.384483	0.864819	0.925538	0.866478
2.2	0.721129	0.908325	0.836867	0.923213	0.764546	0.928319	0.280538	0.933258	0.384484	0.867107	0.931125	0.865512
2.2035	0.72057	0.902156	0.846571	0.916134	0.763313	0.931089	0.284952	0.923643	0.386209	0.866416	0.92862	0.860776
2.2065	0.722102	0.909365	0.853705	0.920819	0.760454	0.929651	0.291509	0.925374	0.384855	0.861092	0.92768	0.8668
2.21	0.710413	0.906144	0.844507	0.930127	0.7657	0.929344	0.285317	0.940576	0.382931	0.860468	0.930451	0.870643
2.21333	0.710954	0.908216	0.843887	0.920267	0.766665	0.933824	0.288284	0.941546	0.378338	0.865103	0.931933	0.863114
2.21667	0.724914	0.905399	0.856263	0.922847	0.76397	0.932245	0.286798	0.92535	0.387562	0.864812	0.92576	0.860535
2.22017	0.717222	0.909001	0.85927	0.925116	0.760863	0.931925	0.285682	0.923887	0.383609	0.862219	0.93117	0.861238
2.2235	0.711531	0.913244	0.848651	0.915977	0.760746	0.931825	0.291197	0.945005	0.383288	0.864079	0.93268	0.86382
2.22667	0.720251	0.910619	0.848126	0.925647	0.764145	0.935848	0.294381	0.942773	0.390684	0.865213	0.933054	0.864755
2.23	0.716421	0.907791	0.848482	0.935984	0.759531	0.929901	0.289987	0.931495	0.387985	0.868532	0.928335	0.865316
2.23333	0.724417	0.9102	0.85174	0.915479	0.760966	0.930655	0.287917	0.923993	0.384003	0.864157	0.932858	0.863211
2.23667	0.717196	0.908128	0.848316	0.914674	0.760658	0.932402	0.290158	0.933656	0.386454	0.864762	0.929072	0.862428
2.24017	0.715263	0.909356	0.842273	0.933474	0.763725	0.934929	0.292569	0.941784	0.381898	0.862508	0.935542	0.871514
2.24317	0.720146	0.913335	0.842637	0.926852	0.767396	0.931766	0.285755	0.935176	0.386482	0.867542	0.936695	0.86731
2.24667	0.71852	0.91615	0.852198	0.916977	0.764092	0.939936	0.28809	0.932402	0.386815	0.864906	0.932841	0.866383
2.25	0.72236	0.910124	0.858316	0.927295	0.764894	0.936048	0.291526	0.921254	0.392374	0.866183	0.930025	0.869257
2.25333	0.712676	0.91636	0.847379	0.929534	0.76687	0.935752	0.293939	0.939493	0.380346	0.86684	0.932376	0.873477
2.25683	0.715191	0.911695	0.848084	0.924648	0.765034	0.939607	0.291731	0.9455	0.388312	0.872248	0.927927	0.863778
2.26017	0.72153	0.908068	0.857042	0.929668	0.763847	0.937739	0.282661	0.925265	0.387264	0.871446	0.934535	0.86438
2.26333	0.726095	0.912533	0.857296	0.925381	0.76543	0.93927	0.287263	0.92412	0.386516	0.871034	0.931034	0.867381
2.26667	0.719273	0.915511	0.85162	0.916378	0.767606	0.933999	0.294454	0.937763	0.384859	0.869079	0.935845	0.868808
2.27	0.712345	0.907022	0.84456	0.924857	0.767005	0.936591	0.290161	0.942026	0.394653	0.870041	0.926677	0.867063
2.27333	0.724925	0.907559	0.848385	0.929251	0.773542	0.940327	0.28925	0.938402	0.393108	0.871378	0.934344	0.867165
2.27683	0.728432	0.908166	0.850286	0.914892	0.765949	0.93977	0.282294	0.918566	0.388215	0.871374	0.932684	0.862526
2.27983	0.721217	0.906737	0.849356	0.915009	0.764727	0.94045	0.293167	0.928745	0.393293	0.8674	0.929361	0.87244
2.28333	0.720767	0.908262	0.843205	0.932747	0.774054	0.93637	0.289471	0.942679	0.394307	0.872894	0.930305	0.869215
2.28667	0.716032	0.914011	0.845503	0.917566	0.76978	0.937895	0.282718	0.943076	0.393957	0.873651	0.93416	0.865024
2.29	0.732119	0.912413	0.856767	0.919589	0.770484	0.939107	0.285505	0.925287	0.392077	0.876642	0.930523	0.864487
2.2935	0.726285	0.912126	0.848517	0.931941	0.772991	0.935947	0.283738	0.931603	0.39439	0.873303	0.934764	0.873854
2.29683	0.71575	0.912789	0.842807	0.921007	0.770538	0.93569	0.288105	0.943713	0.394509	0.87395	0.937116	0.868217
2.3	0.720206	0.907441	0.847207	0.921297	0.771158	0.939214	0.291203	0.94177	0.396055	0.872655	0.93552	0.87237
2.30333	0.728375	0.904626	0.850254	0.930031	0.774985	0.938279	0.280849	0.929653	0.392792	0.869211	0.925629	0.86934
2.30667	0.730615	0.912949	0.847882	0.918645	0.768241	0.933068	0.288613	0.930344	0.389619	0.873824	0.935826	0.867847
2.31	0.718534	0.910323	0.843733	0.924864	0.772994	0.936389	0.29023	0.939266	0.390349	0.875356	0.930731	0.869398
2.3135	0.718704	0.913712	0.844066	0.93414	0.776886	0.939362	0.280796	0.943105	0.399801	0.872229	0.932664	0.869473
2.3165	0.726977	0.913382	0.845495	0.934052	0.774005	0.93801	0.285656	0.934074	0.394273	0.872443	0.934032	0.870131
2.32	0.728359	0.913158	0.848129	0.916429	0.772823	0.93435	0.287766	0.924309	0.400846	0.873523	0.933467	0.86372
2.32333	0.724379	0.911744	0.846709	0.93884	0.777779	0.93796	0.284385	0.938987	0.391536	0.874544	0.937614	0.871557
2.32667	0.715548	0.913188	0.838906	0.930626	0.770767	0.934184	0.284215	0.948615	0.39616	0.868959	0.938405	0.877147
2.33	0.723077	0.916057	0.84456	0.927059	0.773081	0.938964	0.286715	0.93647	0.39725	0.876695	0.936052	0.867454
2.3335	0.73035	0.911844	0.855821	0.935848	0.776749	0.937703	0.286358	0.929813	0.401901	0.87335	0.937488	0.871993
2.3365	0.723354	0.917989	0.848866	0.932654	0.773056	0.935867	0.287597	0.935827	0.389636	0.873699	0.93629	0.868948
2.34	0.716693	0.910803	0.84418	0.927113	0.775503	0.935015	0.291535	0.950505	0.396495	0.878665	0.937805	0.870685
2.34333	0.722506	0.913877	0.842619	0.93524	0.771813	0.939682	0.28913	0.942814	0.399206	0.876289	0.931016	0.870281
2.34667	0.730294	0.914678	0.848329	0.928342	0.76986	0.93434	0.290155	0.927538	0.397129	0.87465	0.939021	0.868355
2.35017	0.726375	0.918206	0.854216	0.921678	0.773799	0.940929	0.293457	0.935308	0.40079	0.874221	0.937548	0.872651
2.3535	0.715969	0.911756	0.847434	0.935749	0.774975	0.941351	0.291607	0.948264	0.398782	0.870928	0.939473	0.879377
2.35667	0.714933	0.914564	0.844932	0.935191	0.773891	0.937469	0.288586	0.939418	0.399829	0.876343	0.939245	0.875983
2.36	0.724155	0.920822	0.846328	0.923213	0.771491	0.940802	0.288474	0.936661	0.396721	0.873099	0.940466	0.868002
2.36333	0.726366	0.918924	0.856918	0.919738	0.774396	0.945885	0.287967	0.933378	0.401904	0.872188	0.934757	0.873619
2.36667	0.721947	0.921659	0.850508	0.929994	0.773142	0.93905	0.291081	0.940229	0.399758	0.873544	0.93722	0.87936
2.37017	0.715669	0.92031	0.841218	0.926679	0.776706	0.938817	0.294117	0.951913	0.400084	0.876264	0.940122	0.870148
2.37317	0.727173	0.912683	0.847345	0.92976	0.777328	0.942014	0.291732	0.938447	0.404966	0.871913	0.936407	0.873887
2.37667	0.725135	0.917276	0.855857	0.932856	0.778221	0.940708	0.286981	0.93036	0.403363	0.875448	0.931415	0.874388
2.38	0.726036	0.921446	0.850198	0.921379	0.771321	0.938265	0.296668	0.939395	0.395891	0.871616	0.938223	0.873388
2.38333	0.717244	0.915567	0.840494	0.927727	0.773711	0.941922	0.292968	0.950049	0.405711	0.875245	0.934567	0.875821
2.38683	0.719078	0.915467	0.848013	0.939198	0.77845	0.939784	0.290721	0.951602	0.405699	0.877701	0.940432	0.875402
2.39017	0.725765	0.924386	0.846412	0.919895	0.774282	0.945678	0.292569	0.933147	0.40537	0.881996	0.940915	0.870555
2.39333	0.732015	0.920329	0.851674	0.919048	0.776746	0.940152	0.287982	0.927513	0.402599	0.874978	0.939372	0.877272
2.39667	0.722959	0.912122	0.846696	0.941782	0.77467	0.940557	0.287738	0.943412	0.412307	0.874022	0.938341	0.883266
2.4	0.718968	0.917974	0.846152	0.938886	0.781355	0.941441	0.287715	0.949474	0.401973	0.877986	0.937824	0.871407
2.40333	0.721357	0.917071	0.854056	0.927162	0.775373	0.942981	0.28343	0.942394	0.406917	0.878152	0.939351	0.875029
2.40683	0.732079	0.915965	0.855048	0.935539	0.780461	0.946166	0.288436	0.932344	0.407874	0.873592	0.938376	0.878376
2.40983	0.726111	0.91767	0.846722	0.937316	0.782105	0.947717	0.288877	0.944587	0.402253	0.876248	0.941603	0.877086
2.41333	0.718571	0.922364	0.840716	0.932943	0.781173	0.945217	0.290564	0.950096	0.404352	0.880931	0.93944	0.874759
2.41667	0.721609	0.911708	0.846812	0.933222	0.783176	0.943458	0.290126	0.947499	0.41091	0.881049	0.935837	0.875908
2.42	0.737886	0.917644	0.861266	0.92861	0.781202	0.944334	0.283617	0.934629	0.404352	0.876365	0.943437	0.878508
2.42333	0.726452	0.918106	0.849389	0.920153	0.779835	0.937634	0.289482	0.931267	0.404217	0.877532	0.943118	0.878278
2.42683	0.720972	0.913575	0.843827	0.948399	0.781787	0.945907	0.289441	0.948789	0.40945	0.877219	0.940219	0.879437
2.42983	0.720684	0.920597	0.845648	0.943838	0.780835	0.947497	0.286042	0.950429	0.405184	0.875787	0.94228	0.868303
2.43333	0.728787	0.9173	0.844302	0.927032	0.780834	0.940519	0.284559	0.935026	0.407743	0.879033	0.942833	0.871012
2.43667	0.726245	0.917722	0.851815	0.931423	0.784852	0.948006	0.287872	0.9334	0.41169	0.878397	0.937664	0.880714
2.44	0.719744	0.915355	0.841178	0.946009	0.782219	0.948032	0.284949	0.949129	0.407741	0.878183	0.940598	0.875562
2.4435	0.716904	0.922142	0.84189	0.931662	0.780238	0.945141	0.292602	0.954429	0.405614	0.879662	0.943957	0.877378
2.4465	0.7196	0.920589	0.841141	0.936804	0.783224	0.94216	0.287766	0.93906	0.414036	0.873586	0.942884	0.880341
2.45	0.728046	0.917627	0.857812	0.942399	0.782596	0.947375	0.285519	0.932	0.41059	0.87903	0.937872	0.879042
2.45333	0.726913	0.917656	0.847719	0.926383	0.784758	0.943856	0.289367	0.945256	0.405425	0.879623	0.94557	0.879692
2.45667	0.716992	0.914659	0.844364	0.938325	0.779978	0.948357	0.288903	0.955184	0.410409	0.879784	0.939621	0.881453
2.46	0.724139	0.919856	0.849472	0.945682	0.783054	0.943421	0.284934	0.944658	0.411168	0.87757	0.94172	0.875288
2.4635	0.724014	0.926302	0.852337	0.925675	0.778877	0.945984	0.291377	0.932471	0.409292	0.883047	0.940363	0.875792
2.4665	0.725445	0.917932	0.855277	0.927017	0.777428	0.94353	0.29197	0.943262	0.416108	0.875672	0.946774	0.881206
2.47	0.71998	0.91488	0.842004	0.947391	0.785833	0.94708	0.289191	0.955263	0.411723	0.878487	0.940655	0.88092
2.47333	0.725214	0.918014	0.841793	0.940278	0.778757	0.945921	0.287236	0.944779	0.410666	0.880045	0.94642	0.879651
2.47667	0.72858	0.923668	0.849863	0.933775	0.781841	0.95112	0.29076	0.934825	0.413468	0.882814	0.943478	0.8731
2.48017	0.728221	0.924589	0.856571	0.941124	0.781102	0.946223	0.288986	0.938452	0.416181	0.875115	0.944738	0.884581
2.48317	0.71569	0.921532	0.845559	0.93945	0.78221	0.944389	0.290171	0.952202	0.411952	0.877289	0.944999	0.879995
2.48667	0.716683	0.922756	0.84567	0.931594	0.786384	0.945629	0.293863	0.951903	0.414378	0.88126	0.946003	0.878967
2.49	0.723774	0.919649	0.851019	0.942947	0.788404	0.950253	0.289658	0.943717	0.420306	0.886072	0.941366	0.8747
2.49333	0.726732	0.921841	0.857079	0.930231	0.78083	0.945956	0.287336	0.933206	0.40954	0.878483	0.945861	0.880916
2.49667	0.726724	0.92388	0.857603	0.925301	0.783893	0.948213	0.295736	0.952024	0.414965	0.884348	0.942525	0.879739
2.50017	0.720837	0.91911	0.845891	0.948935	0.781588	0.946116	0.293762	0.955928	0.420411	0.88539	0.93921	0.883941
2.50317	0.726647	0.918761	0.849637	0.942985	0.784595	0.948461	0.290456	0.943763	0.413474	0.878424	0.943093	0.878994
2.50667	0.732761	0.922357	0.854197	0.928323	0.781093	0.946874	0.291617	0.935194	0.409416	0.885045	0.946942	0.880402
2.51	0.721203	0.921134	0.85396	0.936337	0.788683	0.947637	0.292773	0.943368	0.413793	0.882598	0.946709	0.882394
2.51333	0.720129	0.929794	0.838005	0.942527	0.787973	0.946483	0.289616	0.954107	0.419729	0.882348	0.952392	0.882757
2.51683	0.722131	0.92885	0.843109	0.932329	0.783732	0.946843	0.29436	0.952349	0.415624	0.8841	0.946395	0.880606
2.52017	0.726852	0.920658	0.856979	0.937461	0.782435	0.951264	0.286358	0.942326	0.419289	0.879625	0.945154	0.879942
2.52333	0.731467	0.924142	0.856703	0.938653	0.78781	0.949246	0.291815	0.937547	0.414594	0.882538	0.944693	0.887764
2.52667	0.725883	0.925064	0.848932	0.938619	0.783099	0.949243	0.293751	0.946931	0.420418	0.882798	0.949718	0.884862
2.53	0.720312	0.923543	0.846612	0.936437	0.787027	0.952666	0.296754	0.956612	0.421119	0.888389	0.941943	0.880079
2.53333	0.725912	0.917018	0.854554	0.94446	0.787416	0.949313	0.287949	0.948966	0.421756	0.876406	0.942552	0.881655
2.53683	0.729294	0.929018	0.853274	0.929324	0.787682	0.950587	0.289858	0.938168	0.418251	0.884806	0.945941	0.883386
2.53983	0.72836	0.92914	0.849761	0.926419	0.785522	0.950834	0.295291	0.947643	0.423991	0.88036	0.948547	0.88465
2.54333	0.72341	0.922585	0.84266	0.953477	0.787461	0.955612	0.293761	0.956473	0.419701	0.881109	0.944954	0.885448
2.54667	0.73247	0.928686	0.847032	0.942368	0.785392	0.950641	0.289056	0.949761	0.419451	0.884034	0.948869	0.874083
2.55	0.727618	0.921213	0.852593	0.928529	0.785535	0.947311	0.287751	0.93261	0.420334	0.878535	0.948639	0.878014
2.55333	0.725531	0.919831	0.845292	0.950646	0.789375	0.951704	0.289911	0.949719	0.427889	0.883686	0.942549	0.890635
2.55683	0.720634	0.922075	0.844516	0.941749	0.786719	0.949334	0.291487	0.9581	0.414298	0.886446	0.952528	0.886583
2.55983	0.723003	0.926452	0.841643	0.930033	0.789393	0.951965	0.291154	0.950414	0.426534	0.881044	0.951829	0.879825
2.56333	0.733846	0.923521	0.848841	0.938853	0.789982	0.949091	0.288214	0.941447	0.426154	0.885976	0.944733	0.887939
2.56667	0.730971	0.92637	0.847141	0.946347	0.79505	0.947172	0.289114	0.949	0.425033	0.881677	0.951534	0.886599
2.57	0.717024	0.918975	0.850658	0.936786	0.789705	0.954339	0.29151	0.960829	0.422765	0.882322	0.953778	0.883769
2.5735	0.724837	0.922534	0.849949	0.954517	0.793422	0.95442	0.2828	0.950843	0.431	0.888301	0.943028	0.884439
2.57683	0.731429	0.929835	0.853856	0.936795	0.789854	0.948407	0.284915	0.94103	0.420511	0.884079	0.954819	0.878903
2.58	0.731513	0.926689	0.852225	0.932099	0.789379	0.951001	0.292435	0.942391	0.421201	0.88919	0.954142	0.887888
2.58333	0.723973	0.9258	0.843259	0.943655	0.79573	0.953234	0.289402	0.956028	0.424723	0.888406	0.95205	0.88656
2.58667	0.729997	0.920096	0.837165	0.947992	0.792795	0.953766	0.281139	0.952932	0.424105	0.890117	0.947295	0.884639
2.59	0.728271	0.932666	0.842637	0.934519	0.792075	0.949033	0.288253	0.934611	0.421061	0.888626	0.950118	0.880263
2.5935	0.729185	0.923115	0.856668	0.949249	0.78789	0.949522	0.288423	0.944575	0.428328	0.885483	0.947279	0.891389
2.5965	0.72677	0.928288	0.847399	0.95022	0.789963	0.950963	0.289475	0.956933	0.42436	0.888386	0.949568	0.887812
2.6	0.724264	0.927638	0.83878	0.946914	0.792994	0.951429	0.292316	0.952775	0.424715	0.888493	0.951992	0.881607
2.60333	0.726054	0.927181	0.846091	0.942479	0.785967	0.952511	0.289038	0.942292	0.427047	0.887511	0.944796	0.883479
2.60667	0.731517	0.928669	0.855845	0.949287	0.792101	0.953165	0.28854	0.941648	0.421724	0.886222	0.947557	0.883176
2.61017	0.727348	0.929862	0.853335	0.933673	0.791348	0.946093	0.292185	0.948427	0.423823	0.888174	0.94988	0.883992
2.6135	0.721172	0.927776	0.847719	0.947015	0.789381	0.950327	0.296035	0.963554	0.428121	0.890913	0.946743	0.894183
2.61667	0.730134	0.925582	0.850712	0.949595	0.790503	0.957551	0.293642	0.954579	0.430187	0.89027	0.945313	0.883768
2.62	0.734591	0.931579	0.853925	0.941561	0.788538	0.948138	0.290739	0.942808	0.429674	0.891531	0.949689	0.887161
2.62333	0.731271	0.928014	0.857622	0.935612	0.793749	0.955901	0.294631	0.943267	0.425042	0.890958	0.946037	0.887778
2.62667	0.724223	0.933029	0.84817	0.949276	0.790189	0.950055	0.293696	0.955321	0.430744	0.886248	0.944892	0.892
2.63017	0.723555	0.935503	0.850155	0.949239	0.791917	0.95311	0.291904	0.957747	0.432381	0.893227	0.953987	0.88881
2.63317	0.72638	0.933167	0.847946	0.936725	0.790954	0.954841	0.292332	0.956719	0.432751	0.888946	0.955483	0.884994
2.63667	0.731127	0.925418	0.853453	0.950614	0.786825	0.955826	0.28928	0.943542	0.430984	0.888715	0.947383	0.890492
2.64	0.723018	0.932923	0.847308	0.947444	0.792149	0.948571	0.294532	0.953566	0.429894	0.88471	0.952067	0.889861
2.64333	0.723619	0.931954	0.846376	0.941347	0.793146	0.95605	0.294923	0.964581	0.427231	0.893078	0.954033	0.88892
2.64683	0.724597	0.925099	0.849996	0.958295	0.790113	0.954044	0.295528	0.954517	0.433964	0.885833	0.94968	0.888721
2.65017	0.730535	0.932407	0.852439	0.93837	0.792979	0.954401	0.288588	0.942844	0.429305	0.888396	0.953649	0.886977
2.65333	0.730086	0.935846	0.856462	0.936507	0.793018	0.953679	0.292546	0.948286	0.430812	0.888713	0.95342	0.887576
2.65667	0.718816	0.926607	0.842789	0.945837	0.79386	0.956405	0.298589	0.957286	0.433195	0.891835	0.948405	0.889754
2.66	0.724418	0.930626	0.841373	0.950411	0.795322	0.959735	0.292655	0.965676	0.432715	0.890707	0.951649	0.88774
2.66333	0.732882	0.928201	0.846839	0.934459	0.794656	0.952205	0.289311	0.948042	0.429366	0.888764	0.9571	0.888976
2.66683	0.732567	0.930762	0.852356	0.944226	0.789181	0.958179	0.293267	0.945196	0.431867	0.886822	0.945148	0.892245
2.66983	0.728402	0.923925	0.842478	0.957701	0.795444	0.956561	0.298469	0.954059	0.432499	0.886538	0.954655	0.891729
2.67333	0.721559	0.936669	0.841463	0.953191	0.79527	0.956739	0.296243	0.961681	0.435722	0.891731	0.958108	0.88412
2.67667	0.724657	0.927019	0.846643	0.937761	0.792959	0.958307	0.293729	0.956359	0.436651	0.893398	0.946485	0.883517
2.68	0.737836	0.925981	0.855834	0.949636	0.796663	0.95873	0.291233	0.942708	0.43187	0.888682	0.95244	0.893338
2.68333	0.728406	0.930723	0.845519	0.939195	0.796519	0.952245	0.296187	0.955885	0.435781	0.889817	0.958079	0.886103
2.6865	0.720388	0.932156	0.842939	0.943247	0.794961	0.95431	0.298465	0.969798	0.437323	0.890335	0.956717	0.88927
2.68983	0.727127	0.930524	0.849265	0.954085	0.799229	0.959337	0.29087	0.964922	0.434559	0.892063	0.954051	0.888311
2.69333	0.73708	0.933847	0.849392	0.94322	0.79398	0.954163	0.284584	0.945723	0.431593	0.886581	0.955981	0.893821
2.69667	0.726585	0.925187	0.846318	0.939797	0.794277	0.956279	0.294241	0.951211	0.436448	0.892513	0.950452	0.892558
2.7	0.72276	0.929292	0.844181	0.953309	0.798858	0.957539	0.292394	0.968406	0.437914	0.888925	0.952934	0.895633
2.7035	0.727264	0.932056	0.842186	0.953264	0.800192	0.956569	0.289182	0.95325	0.433406	0.896345	0.955104	0.885752
2.70683	0.734501	0.930009	0.85104	0.943745	0.796968	0.950356	0.290895	0.94215	0.436653	0.89512	0.952597	0.888117
2.71	0.736513	0.928714	0.849922	0.956474	0.799564	0.963652	0.289895	0.942208	0.440663	0.891128	0.952234	0.890885
2.71333	0.722317	0.935113	0.838783	0.955111	0.800896	0.957494	0.287115	0.963733	0.438091	0.89754	0.959178	0.893295
2.71667	0.72664	0.932502	0.838202	0.945321	0.800615	0.954893	0.289905	0.956862	0.437988	0.894393	0.956691	0.887588
2.72	0.735715	0.929849	0.854231	0.955953	0.796014	0.958338	0.289253	0.946861	0.436747	0.885983	0.951439	0.891735
2.7235	0.730849	0.936766	0.855885	0.946424	0.798193	0.956225	0.292711	0.943243	0.436461	0.888148	0.958112	0.897316
2.7265	0.731793	0.934117	0.847902	0.944268	0.797316	0.952497	0.293019	0.959063	0.440674	0.895809	0.960768	0.885467
2.73	0.728095	0.931336	0.842008	0.957577	0.802333	0.963008	0.290979	0.963434	0.442337	0.894349	0.952437	0.887203
2.73333	0.730415	0.937757	0.844113	0.953447	0.795046	0.954772	0.288391	0.952156	0.440278	0.895279	0.955594	0.890635
2.73667	0.731405	0.939222	0.856463	0.931733	0.794219	0.961593	0.290716	0.94573	0.4387	0.896838	0.954054	0.889707
2.74017	0.729237	0.933217	0.855232	0.957263	0.798986	0.956056	0.296717	0.956029	0.446993	0.899077	0.953618	0.893941
2.74317	0.725644	0.931431	0.846603	0.960177	0.801682	0.953538	0.291577	0.965767	0.440211	0.894043	0.951994	0.889846
2.74667	0.730304	0.932224	0.844864	0.95072	0.799278	0.958001	0.295633	0.960579	0.441908	0.893369	0.954673	0.888524
2.75	0.728762	0.933326	0.852814	0.943556	0.797769	0.958557	0.293288	0.953276	0.442553	0.894728	0.954966	0.894815
2.75333	0.731292	0.938097	0.853855	0.952146	0.797627	0.957935	0.295592	0.959019	0.449371	0.893642	0.956551	0.895975
2.75667	0.72005	0.941153	0.847258	0.943155	0.79989	0.957514	0.29951	0.969212	0.44238	0.895684	0.958104	0.891671
2.76017	0.723372	0.930744	0.85065	0.954664	0.798517	0.96246	0.293575	0.964908	0.442122	0.895753	0.952401	0.89099
2.76317	0.731245	0.934753	0.853356	0.951702	0.798985	0.962047	0.289437	0.956103	0.439604	0.89175	0.956118	0.899217
2.76667	0.73451	0.938072	0.856883	0.946621	0.800037	0.95967	0.294179	0.952312	0.439756	0.894605	0.960524	0.900231
2.77	0.725411	0.935131	0.852935	0.942839	0.797193	0.957726	0.298239	0.961122	0.44265	0.899168	0.954861	0.896778
2.77333	0.722189	0.934726	0.845616	0.960398	0.801482	0.95583	0.295291	0.968266	0.447399	0.896278	0.95586	0.894857
2.77667	0.732478	0.940067	0.850456	0.951609	0.798516	0.958606	0.293761	0.962571	0.447493	0.892518	0.961642	0.89381
2.78017	0.731889	0.935145	0.853644	0.93845	0.799848	0.963235	0.293378	0.946812	0.443486	0.896127	0.951728	0.894061
2.78317	0.724475	0.927152	0.845132	0.955741	0.797144	0.963467	0.296347	0.955188	0.446025	0.900216	0.956278	0.896801
2.78667	0.729547	0.936427	0.837558	0.954632	0.803369	0.958979	0.294862	0.965333	0.445506	0.897326	0.957716	0.893854
2.79	0.723263	0.941785	0.840988	0.94939	0.803297	0.960826	0.295671	0.964659	0.443685	0.896856	0.958033	0.887715
2.79333	0.734386	0.935463	0.856035	0.952153	0.80186	0.96174	0.289132	0.955696	0.44997	0.891248	0.955378	0.89625
2.79683	0.73513	0.937168	0.856641	0.950717	0.801452	0.960737	0.295002	0.956985	0.446893	0.894717	0.961692	0.895986
2.79983	0.725656	0.936447	0.842623	0.942691	0.803404	0.959587	0.298959	0.964863	0.452406	0.895893	0.959562	0.891774
2.80333	0.725172	0.930655	0.849473	0.954787	0.801489	0.961979	0.294073	0.966875	0.452231	0.890085	0.954581	0.891909
2.80667	0.736137	0.938911	0.85313	0.952887	0.801325	0.963307	0.292222	0.95555	0.443133	0.89562	0.959102	0.897514
2.81	0.729816	0.940856	0.849383	0.933342	0.796721	0.957575	0.290173	0.945332	0.44131	0.901527	0.962169	0.89811
2.81333	0.733552	0.933753	0.846402	0.961115	0.802134	0.965083	0.293757	0.961649	0.450795	0.891689	0.957472	0.90237
2.81683	0.730087	0.935487	0.846334	0.959202	0.805344	0.965467	0.29119	0.966743	0.443254	0.892829	0.959076	0.896584
2.81983	0.737067	0.934907	0.848442	0.948134	0.801233	0.95936	0.293828	0.952778	0.446764	0.897285	0.955638	0.891213
2.82333	0.73803	0.934945	0.852156	0.946018	0.802124	0.961423	0.292095	0.951205	0.451261	0.889692	0.958001	0.896952
2.82667	0.733931	0.933165	0.845754	0.953707	0.804888	0.962356	0.290254	0.954279	0.450343	0.893562	0.962243	0.902154
2.83	0.72166	0.938262	0.843843	0.949369	0.80112	0.964096	0.293244	0.973494	0.448583	0.901202	0.9594	0.891905
2.8335	0.734275	0.930296	0.850754	0.954987	0.80187	0.96823	0.286843	0.964602	0.450312	0.899254	0.956528	0.893982
2.8365	0.739495	0.934922	0.856767	0.9564	0.808984	0.967168	0.287666	0.950561	0.44757	0.896325	0.959044	0.901985
2.84	0.730907	0.941048	0.848693	0.952495	0.80239	0.961771	0.291805	0.958811	0.448887	0.900729	0.9635	0.895308
2.84333	0.72188	0.93199	0.850462	0.952023	0.803748	0.963307	0.29101	0.971383	0.448497	0.897708	0.95737	0.893594
2.84667	0.730943	0.937166	0.847895	0.962667	0.807106	0.96231	0.292328	0.963589	0.451347	0.89589	0.95808	0.898365
2.85	0.738743	0.941061	0.849751	0.945146	0.805033	0.962885	0.287576	0.949365	0.451007	0.896469	0.963932	0.897238
2.8535	0.734655	0.935026	0.854314	0.954182	0.807838	0.962494	0.29551	0.956965	0.454681	0.897014	0.955885	0.897518
2.8565	0.730305	0.936192	0.84986	0.954337	0.807273	0.963982	0.295525	0.968743	0.450776	0.901718	0.958675	0.898931
2.86	0.728652	0.937774	0.84214	0.959834	0.802583	0.967277	0.292001	0.967168	0.451952	0.903353	0.961667	0.893081
2.86333	0.732799	0.940494	0.845582	0.953329	0.803195	0.966367	0.293334	0.959574	0.450857	0.897271	0.961043	0.898331
2.86667	0.733424	0.937526	0.859913	0.958936	0.807481	0.958057	0.291741	0.953757	0.449159	0.893976	0.96392	0.902414
2.87017	0.732089	0.943516	0.855284	0.960246	0.808421	0.955355	0.297698	0.964715	0.455843	0.899133	0.965488	0.899547
2.8735	0.730767	0.938486	0.850826	0.954953	0.806539	0.964169	0.297384	0.974686	0.454228	0.898742	0.957973	0.89387
2.87667	0.734417	0.93758	0.849311	0.958418	0.801436	0.962824	0.289442	0.963872	0.448175	0.90085	0.960142	0.904701
2.88	0.733133	0.941812	0.856932	0.950949	0.804868	0.964831	0.290655	0.953908	0.451681	0.894305	0.966104	0.904304
2.88333	0.729665	0.943579	0.849306	0.946904	0.802869	0.961924	0.295466	0.960213	0.452574	0.90267	0.958624	0.896945
2.88667	0.729729	0.939482	0.844963	0.95924	0.8043	0.961305	0.297086	0.972344	0.45327	0.893342	0.957649	0.900238
2.89017	0.726056	0.943508	0.843096	0.960705	0.80783	0.963568	0.294097	0.972468	0.45717	0.897142	0.964356	0.899471
2.89317	0.729697	0.941242	0.849876	0.948967	0.805271	0.96172	0.29176	0.958929	0.454378	0.899323	0.962348	0.904541
2.89667	0.733631	0.937526	0.848497	0.947994	0.801578	0.965558	0.297528	0.960178	0.456764	0.893603	0.956606	0.905546
2.9	0.72722	0.94548	0.843715	0.96439	0.80617	0.964974	0.296141	0.974556	0.458744	0.902256	0.959468	0.902081
2.90333	0.725019	0.948758	0.843607	0.953627	0.804859	0.963732	0.293152	0.977545	0.451011	0.903298	0.964546	0.892543
2.90667	0.734297	0.936869	0.855709	0.958746	0.799557	0.968816	0.292992	0.956814	0.454775	0.901555	0.958837	0.902241
2.91017	0.738249	0.947124	0.856616	0.95623	0.806879	0.964385	0.293453	0.959971	0.461942	0.899614	0.962906	0.901815
2.91317	0.73123	0.946071	0.848126	0.958833	0.805899	0.967548	0.299307	0.968841	0.456741	0.902431	0.965064	0.901588
2.91667	0.726114	0.941487	0.853271	0.955955	0.806155	0.967926	0.299298	0.973926	0.459535	0.901306	0.959613	0.897122
2.92	0.733947	0.937138	0.851731	0.962453	0.809275	0.966339	0.289359	0.965016	0.461491	0.899805	0.957963	0.90026
2.92333	0.734567	0.941365	0.855204	0.946319	0.808242	0.963258	0.292652	0.957171	0.452732	0.899326	0.963949	0.900963
2.92683	0.729677	0.940227	0.845605	0.954869	0.807149	0.961848	0.296418	0.966346	0.455724	0.904255	0.957531	0.903587
2.92983	0.726247	0.935871	0.843336	0.959241	0.810366	0.968133	0.295555	0.973727	0.460045	0.903227	0.959794	0.903438
2.93333	0.733907	0.943715	0.853738	0.9548	0.81081	0.968853	0.287794	0.965984	0.456321	0.90386	0.96386	0.892554
2.93667	0.739314	0.943421	0.847315	0.942181	0.807656	0.968963	0.290981	0.952233	0.458735	0.907089	0.961464	0.889337
2.94	0.733793	0.940625	0.851473	0.962476	0.801984	0.969131	0.28949	0.961627	0.460573	0.89912	0.96117	0.905534
2.94333	0.724051	0.941565	0.846666	0.960492	0.812813	0.963791	0.289991	0.972035	0.453642	0.901146	0.96376	0.902079
2.94683	0.732244	0.939853	0.848865	0.953204	0.810396	0.968782	0.291125	0.964979	0.461696	0.902072	0.960329	0.898212
2.94983	0.744656	0.937302	0.860691	0.94757	0.807755	0.975081	0.286536	0.951787	0.465245	0.897774	0.96464	0.900182
2.95333	0.742114	0.943545	0.852292	0.962834	0.810018	0.967532	0.29137	0.961107	0.454585	0.901589	0.965149	0.900291
2.95667	0.72926	0.940232	0.842812	0.951984	0.811098	0.964971	0.291441	0.972681	0.460624	0.902262	0.962536	0.903747
2.96	0.730672	0.940026	0.848589	0.961774	0.811113	0.967572	0.288407	0.974948	0.466159	0.90312	0.961727	0.902498
2.9635	0.740843	0.944674	0.85181	0.951041	0.812159	0.96023	0.290869	0.957871	0.456841	0.903961	0.963839	0.90254
2.96683	0.735065	0.942881	0.849112	0.952292	0.812589	0.96425	0.294866	0.957654	0.457344	0.904486	0.963626	0.901734
2.97	0.738534	0.938842	0.845359	0.953373	0.809612	0.969971	0.294342	0.969096	0.463243	0.900699	0.963625	0.908725
2.97333	0.732335	0.939374	0.846411	0.965707	0.815631	0.96932	0.288215	0.971523	0.460307	0.904835	0.96397	0.905379
2.97667	0.738636	0.943779	0.846085	0.946513	0.808184	0.963951	0.29568	0.958504	0.459463	0.906241	0.958864	0.895266
2.98	0.737718	0.943928	0.855314	0.9555	0.812131	0.965509	0.295442	0.960255	0.459895	0.902754	0.961307	0.899814
2.9835	0.731043	0.943337	0.838718	0.969228	0.81547	0.968712	0.29243	0.976368	0.462416	0.906622	0.96504	0.906848
2.9865	0.726726	0.941636	0.841131	0.966036	0.814061	0.968399	0.28993	0.974147	0.460586	0.90138	0.971368	0.898658
2.99	0.735641	0.940617	0.851037	0.952639	0.807325	0.973288	0.291269	0.959172	0.466699	0.900246	0.964453	0.900065
2.99333	0.735079	0.947114	0.86381	0.96514	0.812651	0.969161	0.293108	0.956873	0.464844	0.897917	0.970276	0.90468
2.99667	0.73429	0.944268	0.848337	0.95202	0.811844	0.965364	0.298831	0.971416	0.463954	0.903149	0.968714	0.905148
3.00017	0.727978	0.938914	0.84415	0.962058	0.816285	0.970294	0.293617	0.982664	0.467864	0.904428	0.966261	0.904236
3.00317	0.732717	0.936797	0.847759	0.9689	0.812896	0.969081	0.288819	0.971989	0.466513	0.906394	0.962899	0.900403
3.00667	0.735638	0.947153	0.857564	0.95289	0.808031	0.967034	0.298273	0.95625	0.459555	0.908693	0.970576	0.899884
3.01	0.725231	0.947573	0.853031	0.951306	0.811687	0.965177	0.29946	0.972198	0.461699	0.902247	0.963349	0.903148
3.01333	0.729152	0.94491	0.849139	0.967295	0.80954	0.967949	0.295127	0.977528	0.471658	0.904768	0.966731	0.911781
3.01667	0.728919	0.947772	0.846492	0.961858	0.812404	0.964466	0.294706	0.972645	0.462793	0.904639	0.96661	0.902848
3.02017	0.734795	0.943111	0.849488	0.952654	0.80789	0.970794	0.294207	0.963007	0.463724	0.901509	0.964216	0.900059
3.02317	0.737621	0.944647	0.857039	0.955339	0.811706	0.96669	0.294317	0.960918	0.462119	0.901704	0.966468	0.910193
3.02667	0.7239	0.951924	0.844219	0.961074	0.808665	0.969854	0.296006	0.974093	0.471429	0.903198	0.966278	0.912378
3.03	0.727193	0.948534	0.846151	0.954937	0.811439	0.967896	0.298979	0.979491	0.465679	0.905387	0.963719	0.89864
3.03333	0.740749	0.938322	0.858537	0.965487	0.815023	0.973006	0.28504	0.967431	0.46911	0.908056	0.966654	0.901293
3.03667	0.737065	0.946673	0.856337	0.953188	0.810219	0.968391	0.296464	0.960115	0.465909	0.901921	0.967231	0.908069
3.04017	0.728725	0.946304	0.846955	0.955047	0.808831	0.971083	0.300319	0.969379	0.467569	0.905254	0.965426	0.903643
3.04317	0.728499	0.944792	0.846413	0.964474	0.814785	0.972464	0.293372	0.979775	0.471523	0.906736	0.969872	0.90509
3.04667	0.736575	0.944389	0.850644	0.964154	0.819055	0.969562	0.289555	0.970069	0.469029	0.903074	0.968131	0.907212
3.05	0.736667	0.947759	0.854702	0.942867	0.809899	0.973364	0.294051	0.959069	0.468299	0.911902	0.966305	0.902242
3.05333	0.735233	0.942084	0.851184	0.950247	0.81485	0.978954	0.295437	0.963716	0.47007	0.907253	0.965088	0.907961
3.05683	0.732223	0.948544	0.839786	0.96324	0.817208	0.973639	0.293536	0.981525	0.469096	0.907968	0.968357	0.909462
3.06017	0.731707	0.948861	0.847595	0.957242	0.811093	0.974464	0.296647	0.977981	0.474546	0.909855	0.969539	0.906073
3.06333	0.737017	0.945037	0.853795	0.947822	0.813121	0.970442	0.294747	0.955436	0.468184	0.908499	0.966593	0.900745
3.06667	0.738256	0.950248	0.856411	0.964488	0.815574	0.97008	0.292083	0.964344	0.469526	0.902625	0.966751	0.908569
3.07	0.731373	0.947861	0.845572	0.951706	0.814618	0.972927	0.297027	0.973363	0.472314	0.908046	0.968436	0.910167
3.07333	0.726496	0.942965	0.84421	0.961517	0.814308	0.973484	0.290131	0.977952	0.468297	0.912063	0.969188	0.907696
3.07683	0.741404	0.944672	0.855002	0.963601	0.816065	0.97176	0.289705	0.963199	0.470973	0.909383	0.96563	0.90816
3.07983	0.740415	0.948965	0.851168	0.957206	0.822472	0.977521	0.295229	0.965128	0.47161	0.912506	0.971664	0.906063
3.08333	0.7357	0.947156	0.842302	0.952978	0.814477	0.970893	0.291056	0.974925	0.474525	0.909436	0.973053	0.903869
3.08667	0.730833	0.943346	0.839985	0.970689	0.816866	0.976027	0.292478	0.979736	0.474342	0.902466	0.96914	0.910817
3.09	0.737232	0.947201	0.851336	0.958306	0.817804	0.974576	0.289531	0.96504	0.46987	0.907353	0.967656	0.90773
3.0935	0.741448	0.945124	0.84781	0.951377	0.813064	0.974246	0.294959	0.958413	0.473597	0.909684	0.970725	0.905849
3.09683	0.736411	0.943973	0.840735	0.972445	0.818456	0.973772	0.290328	0.978201	0.476682	0.906218	0.967737	0.909646
3.1	0.730539	0.94396	0.83761	0.972514	0.817343	0.970692	0.289789	0.980879	0.471812	0.905385	0.973367	0.906681
3.10333	0.732902	0.951244	0.839543	0.953751	0.813746	0.973511	0.291367	0.970514	0.473782	0.913572	0.971972	0.902291
3.10667	0.738421	0.944381	0.852597	0.967352	0.816058	0.978429	0.290289	0.960577	0.475889	0.908774	0.96638	0.905861
3.11	0.735543	0.948381	0.843055	0.967024	0.820171	0.972469	0.289805	0.974379	0.469272	0.904948	0.976872	0.907279
3.1135	0.72878	0.941996	0.84787	0.962488	0.81799	0.973634	0.295005	0.980855	0.474314	0.908014	0.967493	0.907062
3.1165	0.73547	0.944924	0.847381	0.966651	0.814347	0.97517	0.292631	0.968308	0.477168	0.91204	0.969363	0.909492
3.12	0.7366	0.946346	0.858089	0.965527	0.815134	0.971597	0.290847	0.960934	0.470669	0.907179	0.972476	0.905132
3.12333	0.735215	0.949472	0.848724	0.954953	0.816034	0.972844	0.295785	0.974408	0.474994	0.908003	0.972129	0.904521
3.12667	0.737112	0.948276	0.844924	0.966769	0.813975	0.973017	0.292891	0.980256	0.475272	0.906792	0.973197	0.911057
3.13017	0.738511	0.949789	0.844483	0.968526	0.817203	0.972899	0.288989	0.965065	0.477219	0.907875	0.970702	0.909525
3.1335	0.735462	0.954021	0.849992	0.956646	0.817624	0.972842	0.296456	0.965431	0.479215	0.912286	0.96631	0.907726
3.1365	0.736904	0.946677	0.85931	0.956733	0.815859	0.973384	0.299364	0.967956	0.477593	0.904274	0.972626	0.909565
3.14	0.730263	0.950372	0.845501	0.97411	0.819008	0.971787	0.291868	0.979942	0.474549	0.904309	0.967712	0.915442
3.14333	0.729219	0.951332	0.842073	0.959346	0.819034	0.971782	0.291318	0.978352	0.472319	0.907722	0.971574	0.913082
3.14667	0.740046	0.949781	0.858383	0.960349	0.818134	0.975569	0.293553	0.964262	0.478194	0.91547	0.964694	0.911167
3.15017	0.739815	0.957525	0.860966	0.965745	0.821062	0.969923	0.292738	0.970844	0.476264	0.912512	0.974388	0.908856
3.15317	0.732318	0.952393	0.847626	0.966324	0.816428	0.972435	0.293823	0.976233	0.473784	0.909252	0.971518	0.905957
3.15667	0.733597	0.948199	0.849057	0.967069	0.82163	0.974562	0.293673	0.986951	0.479166	0.917445	0.973991	0.910765
3.16	0.738439	0.946116	0.853496	0.970648	0.817852	0.977326	0.293919	0.970696	0.48449	0.909816	0.97152	0.912439
3.16333	0.73935	0.951779	0.854952	0.956463	0.814461	0.970346	0.293907	0.967702	0.470914	0.906827	0.976314	0.900531
3.16667	0.731262	0.94955	0.850933	0.95715	0.817945	0.979401	0.300443	0.969694	0.48164	0.912577	0.970967	0.90703
3.17017	0.734287	0.948249	0.844529	0.971035	0.817916	0.972976	0.293132	0.983429	0.482768	0.910276	0.973489	0.916533
3.17317	0.729774	0.951977	0.845296	0.968888	0.81528	0.974574	0.296996	0.976635	0.476571	0.908873	0.97259	0.903723
3.17667	0.741477	0.954245	0.852852	0.948983	0.819126	0.976078	0.298501	0.963992	0.48161	0.913489	0.970007	0.906783
3.18	0.735925	0.945089	0.849213	0.971199	0.81769	0.978877	0.300175	0.96993	0.486037	0.91335	0.970445	0.909777
3.18333	0.73217	0.950306	0.848726	0.968406	0.819873	0.98	0.296084	0.979671	0.477665	0.908831	0.977783	0.914768
3.18683	0.728138	0.950775	0.849105	0.961697	0.815456	0.979989	0.293649	0.984234	0.482376	0.914968	0.973494	0.911592
3.18983	0.736946	0.947876	0.848574	0.960999	0.815695	0.976082	0.294715	0.967233	0.485631	0.912911	0.969938	0.908091
3.19333	0.748322	0.947191	0.855785	0.970877	0.821409	0.974952	0.287519	0.967312	0.478139	0.912384	0.973479	0.909588
3.19667	0.73401	0.952338	0.85091	0.958312	0.817886	0.976388	0.296534	0.979865	0.483047	0.910302	0.973415	0.911714
3.2	0.729216	0.946182	0.847039	0.96867	0.819149	0.979451	0.296141	0.985856	0.484221	0.91252	0.974083	0.91358
3.20333	0.737204	0.951368	0.843868	0.967169	0.820766	0.978388	0.289767	0.975724	0.47783	0.915422	0.977353	0.91757
3.20683	0.741502	0.956786	0.849483	0.949894	0.818167	0.978528	0.29578	0.960496	0.479396	0.917515	0.973272	0.903811
3.20983	0.736448	0.947055	0.851946	0.959783	0.817737	0.979571	0.29713	0.974769	0.485419	0.912283	0.977064	0.910338
3.21333	0.735845	0.947789	0.844104	0.979079	0.822189	0.978723	0.29005	0.986832	0.486056	0.909687	0.975062	0.915958
3.21667	0.731284	0.952479	0.845746	0.968104	0.82443	0.975056	0.28926	0.980382	0.483112	0.915311	0.973345	0.912434
3.22	0.741188	0.952493	0.850194	0.960733	0.819129	0.980535	0.288087	0.964251	0.484762	0.913726	0.973104	0.91354
3.2235	0.74375	0.950194	0.854293	0.972258	0.822328	0.97235	0.292127	0.97521	0.485407	0.912324	0.979919	0.908279
3.2265	0.730641	0.948112	0.841103	0.974003	0.821541	0.977509	0.293871	0.98193	0.483867	0.91588	0.980405	0.908979
3.23	0.734179	0.94907	0.84147	0.967485	0.822522	0.976071	0.291673	0.975557	0.486458	0.915556	0.972961	0.91592
3.23333	0.738501	0.947239	0.849921	0.972849	0.826496	0.976896	0.29047	0.974535	0.490837	0.911958	0.973409	0.912588
3.23667	0.747012	0.950046	0.846506	0.968271	0.813817	0.973901	0.294046	0.969332	0.485613	0.914075	0.974746	0.913306
3.24	0.73331	0.952412	0.847565	0.968615	0.822464	0.981265	0.293568	0.982015	0.477243	0.915653	0.975407	0.907097
3.2435	0.733147	0.955182	0.847283	0.974189	0.822869	0.976291	0.285804	0.98297	0.489028	0.910352	0.973498	0.915518
3.2465	0.744151	0.950061	0.847822	0.969934	0.823012	0.97721	0.292878	0.967451	0.481918	0.915063	0.971819	0.911282
3.25	0.74492	0.953038	0.849845	0.957473	0.824698	0.976817	0.294475	0.965639	0.488575	0.914483	0.979251	0.909902
3.25333	0.738072	0.949202	0.850972	0.981669	0.822321	0.979882	0.294896	0.979962	0.488186	0.912173	0.979268	0.910215
3.25667	0.726916	0.95453	0.83985	0.972259	0.823924	0.974824	0.293051	0.986421	0.489683	0.910008	0.978201	0.917972
3.26	0.736417	0.948361	0.843843	0.962456	0.8169	0.976073	0.29351	0.975269	0.488321	0.913496	0.973601	0.916322
3.26317	0.741071	0.952206	0.857012	0.968129	0.824498	0.974265	0.291888	0.962621	0.489684	0.908967	0.976298	0.912959
3.2665	0.734767	0.953327	0.858629	0.970108	0.818417	0.978072	0.294471	0.977727	0.485875	0.91452	0.978633	0.908043
3.27	0.729125	0.953266	0.840191	0.965494	0.821786	0.975573	0.297642	0.988313	0.483591	0.917559	0.974796	0.909622
3.27333	0.733486	0.957107	0.84456	0.975556	0.821787	0.978253	0.297206	0.980716	0.492429	0.9134	0.973454	0.919207
3.27667	0.736723	0.954568	0.853076	0.969327	0.820082	0.973327	0.292435	0.967526	0.489504	0.912409	0.977666	0.915415
3.28017	0.739862	0.962768	0.856815	0.961001	0.820384	0.977318	0.300621	0.980781	0.485527	0.916868	0.974046	0.912457
3.28317	0.731509	0.950409	0.852631	0.965136	0.822689	0.980628	0.295788	0.980373	0.494142	0.909795	0.977851	0.918601
3.28667	0.730215	0.954114	0.845113	0.975494	0.82087	0.975989	0.296171	0.979102	0.487184	0.914169	0.974151	0.91713
3.29	0.738552	0.957066	0.851095	0.962947	0.820856	0.979767	0.29576	0.974565	0.486009	0.916587	0.978994	0.920088
3.29333	0.741443	0.955787	0.853789	0.964123	0.818115	0.979177	0.298866	0.973875	0.4928	0.915087	0.973077	0.913226
3.29667	0.732477	0.950794	0.848966	0.974564	0.823102	0.981435	0.298265	0.983279	0.489904	0.917267	0.978225	0.918993
3.30017	0.728404	0.959188	0.844547	0.965837	0.826093	0.981563	0.300694	0.989445	0.487941	0.916648	0.979351	0.918431
3.30317	0.734591	0.95289	0.847992	0.966704	0.826003	0.979882	0.295304	0.982583	0.493582	0.915086	0.97607	0.916874
3.30667	0.740803	0.950598	0.858577	0.974048	0.8225	0.985447	0.29201	0.971036	0.492893	0.915332	0.980973	0.911806
3.31	0.740473	0.954362	0.848728	0.964541	0.822892	0.978323	0.295894	0.977471	0.489134	0.913402	0.980875	0.911247
3.31333	0.731824	0.952244	0.847976	0.967007	0.824208	0.980975	0.300313	0.986755	0.491397	0.922612	0.979994	0.918054
3.31683	0.731805	0.954282	0.848831	0.975946	0.819593	0.98279	0.292912	0.986403	0.492372	0.914952	0.975608	0.922116
3.32017	0.741037	0.959995	0.851316	0.962942	0.824298	0.982378	0.293029	0.974523	0.489421	0.916828	0.980009	0.913987
3.32333	0.739893	0.956122	0.85368	0.953431	0.824595	0.979522	0.29944	0.968163	0.495803	0.914564	0.986759	0.911652
3.32667	0.735455	0.951162	0.842148	0.978012	0.826599	0.984683	0.299703	0.983828	0.494462	0.916131	0.976765	0.918871
3.33	0.731752	0.959295	0.844372	0.974606	0.82715	0.981657	0.291392	0.990759	0.495983	0.916288	0.978534	0.920291
3.33333	0.733503	0.955302	0.848335	0.962454	0.821543	0.981343	0.293509	0.97995	0.495811	0.919949	0.97726	0.915682
3.33683	0.747091	0.951206	0.85493	0.973399	0.825567	0.980296	0.28814	0.973916	0.497816	0.912695	0.97666	0.913154
3.33983	0.745574	0.951947	0.848768	0.978777	0.823943	0.980139	0.29241	0.983512	0.49258	0.917029	0.983162	0.910693
3.34333	0.733196	0.958057	0.839157	0.966147	0.82675	0.978262	0.293192	0.990554	0.495096	0.920742	0.98436	0.918791
3.34667	0.733928	0.952985	0.843499	0.973945	0.826376	0.984138	0.289419	0.989326	0.492707	0.918403	0.980536	0.917336
3.35	0.743486	0.957204	0.852756	0.970529	0.825683	0.978497	0.287486	0.967928	0.497176	0.922066	0.981632	0.919361
3.3535	0.743135	0.954128	0.848966	0.960971	0.826859	0.979331	0.299117	0.977571	0.492881	0.916007	0.98339	0.915829
3.35683	0.733161	0.948635	0.842431	0.98565	0.824565	0.984085	0.290032	0.993952	0.493002	0.918011	0.981344	0.918018
3.36	0.736927	0.948418	0.848282	0.975955	0.829839	0.984063	0.287732	0.983585	0.500368	0.91665	0.982959	0.919463
3.36333	0.740048	0.958317	0.845086	0.964337	0.826119	0.982419	0.293304	0.972134	0.492699	0.917985	0.982032	0.917829
3.36667	0.743041	0.952515	0.849164	0.969463	0.826768	0.982048	0.295015	0.971275	0.496444	0.9189	0.974534	0.910672
3.37	0.733699	0.957544	0.842882	0.980443	0.829248	0.97899	0.290319	0.989831	0.493573	0.91619	0.97943	0.918518
3.3735	0.732498	0.959239	0.843908	0.964374	0.825831	0.980187	0.292982	0.979077	0.492147	0.916837	0.981971	0.918109
3.3765	0.742537	0.953328	0.850038	0.966318	0.825362	0.975968	0.293911	0.967357	0.498284	0.922997	0.980088	0.9165
3.37967	0.740341	0.95855	0.853776	0.962362	0.821992	0.978131	0.295679	0.967763	0.500912	0.919708	0.979858	0.911579
3.38333	0.737439	0.959608	0.844098	0.976022	0.825397	0.977407	0.295574	0.987923	0.496552	0.919655	0.983186	0.914392
3.38667	0.729479	0.953638	0.84963	0.976726	0.826851	0.984528	0.291187	0.990749	0.497183	0.921428	0.979442	0.914651
3.39	0.741291	0.953143	0.852813	0.977558	0.827128	0.97937	0.293985	0.973308	0.501424	0.919468	0.979468	0.921698
3.3935	0.742978	0.960472	0.854661	0.965174	0.826765	0.980129	0.29488	0.975051	0.500072	0.919767	0.980531	0.916341
3.3965	0.73728	0.956977	0.856781	0.966758	0.824504	0.984156	0.299498	0.975461	0.499176	0.923736	0.984019	0.913472
3.4	0.731574	0.952372	0.843231	0.98291	0.82904	0.98223	0.292393	0.990673	0.500421	0.91913	0.979309	0.917324
3.40333	0.739011	0.959523	0.849798	0.97474	0.821869	0.977155	0.299247	0.978112	0.498015	0.919098	0.979583	0.927533
3.40667	0.738892	0.960659	0.853872	0.964502	0.824464	0.98432	0.300316	0.967043	0.49913	0.921164	0.979969	0.921039
3.41017	0.73756	0.958792	0.857249	0.975098	0.821435	0.978604	0.298811	0.98115	0.50285	0.91055	0.981684	0.917821
3.41317	0.735001	0.961139	0.84656	0.980184	0.828908	0.981034	0.295834	0.987575	0.503838	0.914048	0.982247	0.923692
3.41667	0.733416	0.958785	0.840891	0.967534	0.831346	0.985288	0.293118	0.988658	0.500782	0.923677	0.981878	0.921505
3.42	0.743628	0.958673	0.855047	0.972333	0.822598	0.985446	0.291939	0.972312	0.502616	0.92257	0.974825	0.922533
3.42333	0.737101	0.962722	0.858211	0.976653	0.825155	0.980801	0.294141	0.978689	0.503067	0.922028	0.981472	0.919319
3.42667	0.732233	0.959198	0.847206	0.967121	0.826743	0.986005	0.301786	0.991319	0.499364	0.925644	0.979196	0.912975
3.43017	0.738426	0.95797	0.844656	0.983255	0.826031	0.987024	0.295208	0.990146	0.503147	0.919162	0.975431	0.926803
3.43317	0.734493	0.952263	0.851225	0.983604	0.828638	0.985643	0.296187	0.981923	0.501526	0.920158	0.983751	0.923175
3.43667	0.740486	0.962916	0.855774	0.960748	0.825361	0.983325	0.296899	0.977078	0.502579	0.919479	0.984205	0.916134
3.44	0.740637	0.958312	0.849143	0.970758	0.828672	0.983611	0.297908	0.983411	0.504892	0.925383	0.987291	0.915061
3.44333	0.735718	0.958698	0.83559	0.983244	0.825365	0.989624	0.289873	0.990294	0.503441	0.919435	0.983464	0.920431
3.44683	0.732145	0.964959	0.842359	0.969938	0.828784	0.981093	0.29591	0.991387	0.499305	0.91941	0.981001	0.918012
3.44983	0.740605	0.958409	0.850928	0.965095	0.830715	0.989651	0.295034	0.973828	0.508661	0.920735	0.97698	0.916648
3.45333	0.743055	0.955052	0.852469	0.979587	0.825497	0.98471	0.293819	0.977715	0.502015	0.922304	0.981024	0.91678
3.45667	0.733972	0.959855	0.840955	0.980359	0.829831	0.989183	0.296746	0.996861	0.503813	0.917234	0.983994	0.919274
3.46	0.731352	0.954462	0.847429	0.969938	0.828425	0.985817	0.293782	0.988227	0.508475	0.92023	0.981711	0.920622
3.46333	0.738705	0.953772	0.855102	0.976135	0.829063	0.986855	0.288769	0.983858	0.512062	0.919653	0.975409	0.917708
3.46683	0.744528	0.957353	0.85315	0.963075	0.823835	0.985339	0.295691	0.979426	0.501961	0.9231	0.981985	0.912596
3.46983	0.74248	0.95501	0.844253	0.972338	0.829535	0.984096	0.29841	0.990171	0.500024	0.92035	0.98534	0.922148
3.47333	0.732985	0.955997	0.843782	0.986482	0.829629	0.989616	0.291013	0.993085	0.506427	0.923146	0.979819	0.927482
3.47667	0.743523	0.962329	0.845415	0.976749	0.829268	0.990157	0.292343	0.983167	0.504827	0.92077	0.984304	0.924544
3.48	0.746457	0.957436	0.850744	0.963236	0.831122	0.987213	0.292621	0.975074	0.509288	0.922013	0.977007	0.920504
3.4835	0.738595	0.959684	0.844431	0.98981	0.82985	0.983995	0.290378	0.991071	0.502709	0.918079	0.983063	0.920699
3.4865	0.734342	0.959382	0.842871	0.986253	0.83601	0.992079	0.289444	0.994769	0.505969	0.920843	0.980851	0.924055
3.49	0.739467	0.958844	0.846647	0.963676	0.829801	0.985559	0.295022	0.983677	0.512055	0.925606	0.979066	0.918107
3.49333	0.74766	0.957194	0.85172	0.978755	0.833226	0.983738	0.28967	0.971556	0.505901	0.924429	0.985875	0.921049
3.49667	0.745846	0.959373	0.848524	0.983019	0.83074	0.984292	0.289224	0.984849	0.50652	0.922233	0.984559	0.918318
3.5	0.731407	0.95652	0.839481	0.974176	0.831452	0.988291	0.292514	0.994286	0.503658	0.923166	0.986707	0.919045
3.5035	0.741763	0.956869	0.848376	0.988095	0.831226	0.984454	0.287857	0.983007	0.512712	0.928301	0.980393	0.925239
3.5065	0.74974	0.953383	0.857698	0.982099	0.829464	0.984772	0.288139	0.974451	0.507319	0.923593	0.983945	0.921682
3.51	0.742328	0.961191	0.84954	0.970055	0.830092	0.982615	0.296398	0.987937	0.501398	0.925575	0.987516	0.916005
3.51333	0.731689	0.957867	0.844836	0.98169	0.831683	0.989976	0.295337	0.995208	0.50509	0.923724	0.979215	0.91812
3.51667	0.73427	0.957104	0.840072	0.985341	0.832409	0.984711	0.292336	0.986815	0.513118	0.921858	0.98378	0.930033
3.52	0.739503	0.963931	0.848943	0.967849	0.83366	0.986752	0.294904	0.975461	0.512508	0.922792	0.984321	0.922399
3.5235	0.741394	0.959119	0.855929	0.983943	0.830548	0.991325	0.294326	0.981376	0.513638	0.926923	0.987027	0.924453
3.5265	0.736772	0.960191	0.845175	0.987424	0.829675	0.983285	0.289926	0.990662	0.508046	0.923628	0.981988	0.922914
3.53	0.734412	0.963654	0.840867	0.98046	0.831817	0.984683	0.291382	0.989031	0.509076	0.919364	0.989103	0.926974
3.53333	0.741453	0.9643	0.847672	0.977874	0.831609	0.989641	0.299262	0.980345	0.509623	0.927125	0.985151	0.924152
3.53667	0.741612	0.960401	0.860953	0.978035	0.830782	0.983594	0.296497	0.977161	0.515755	0.926144	0.988352	0.928581
3.54017	0.733973	0.963754	0.851769	0.96961	0.83407	0.981793	0.296874	0.995245	0.513642	0.918485	0.989043	0.919727
3.5435	0.730949	0.963219	0.846391	0.982034	0.82906	0.988532	0.298499	0.999008	0.516052	0.926882	0.983587	0.921854
3.54667	0.731951	0.959286	0.846109	0.982269	0.830256	0.983841	0.295417	0.994783	0.509607	0.925685	0.981332	0.931167
3.55	0.74147	0.966594	0.856716	0.975708	0.826879	0.984165	0.293176	0.975679	0.51497	0.925217	0.988578	0.925799
3.55333	0.735688	0.962717	0.851761	0.971054	0.835755	0.990938	0.300892	0.981637	0.505995	0.9238	0.983166	0.921626
3.55667	0.73287	0.964282	0.848585	0.986833	0.830504	0.984391	0.29486	0.996282	0.512561	0.918901	0.981884	0.92448
3.56	0.734561	0.966863	0.836568	0.982729	0.833042	0.990206	0.295215	0.997825	0.507253	0.925778	0.981824	0.925674
3.56317	0.735643	0.961596	0.846204	0.969697	0.825423	0.988416	0.2891	0.985625	0.512072	0.923236	0.986455	0.922879
3.56667	0.747095	0.962746	0.854053	0.970616	0.83433	0.98923	0.297993	0.976592	0.517464	0.924331	0.986201	0.921473
3.57	0.738606	0.967496	0.849996	0.979711	0.829896	0.98866	0.294916	0.993512	0.50938	0.92065	0.988749	0.923726
3.57333	0.735532	0.965978	0.845106	0.972451	0.829381	0.992365	0.297808	0.997844	0.51086	0.931133	0.981985	0.921852
3.57683	0.732855	0.96205	0.848342	0.988209	0.83206	0.99084	0.293332	0.994986	0.515226	0.926073	0.986052	0.922726
3.58017	0.743426	0.96673	0.857206	0.972864	0.831718	0.986877	0.290986	0.981001	0.512208	0.923133	0.985293	0.918538
3.58333	0.741468	0.967437	0.853292	0.967946	0.832693	0.990507	0.29968	0.985786	0.510673	0.926154	0.985493	0.915259
3.58667	0.734771	0.963851	0.844201	0.981507	0.836377	0.990705	0.296749	0.992748	0.509982	0.925891	0.982826	0.923425
3.59	0.738043	0.965728	0.846592	0.985274	0.836892	0.990302	0.292768	0.993297	0.513732	0.924404	0.988451	0.926361
3.59333	0.737172	0.966606	0.848967	0.966577	0.832505	0.990563	0.292725	0.986482	0.514835	0.927235	0.988282	0.917375
3.59683	0.74143	0.958058	0.852379	0.98126	0.831757	0.990334	0.295157	0.978037	0.513262	0.923848	0.981295	0.927318
3.59983	0.740433	0.959977	0.843768	0.990164	0.834121	0.987494	0.294306	0.996571	0.51234	0.919763	0.982431	0.931488
3.60333	0.735694	0.963915	0.844534	0.981036	0.836681	0.990377	0.293867	0.997912	0.517208	0.926231	0.987676	0.92418
3.60667	0.741282	0.963736	0.852589	0.97659	0.83128	0.984753	0.294763	0.983398	0.515909	0.926845	0.984775	0.919271
3.61	0.747321	0.959065	0.85973	0.983071	0.836185	0.989503	0.291799	0.977428	0.51474	0.925423	0.985101	0.927075
3.61333	0.742139	0.967261	0.847844	0.970772	0.835267	0.991602	0.296372	0.992896	0.514146	0.919158	0.988503	0.924787
3.61683	0.734934	0.957066	0.843265	0.981341	0.835385	0.993752	0.286865	0.996141	0.514542	0.928879	0.978753	0.926974
3.61983	0.739126	0.958092	0.851119	0.979246	0.836108	0.990824	0.291806	0.990044	0.520143	0.928044	0.984961	0.927131
3.62333	0.749833	0.9667	0.854087	0.976983	0.830605	0.983298	0.292026	0.980249	0.518306	0.927639	0.986322	0.922394
3.62667	0.747555	0.964957	0.848607	0.970692	0.832284	0.990339	0.300458	0.986761	0.513076	0.928407	0.985197	0.923709
3.63	0.736516	0.964027	0.843143	0.995539	0.836734	0.991693	0.288512	0.99574	0.516671	0.927287	0.988532	0.930286
3.6335	0.740789	0.969006	0.842699	0.984128	0.839478	0.993279	0.292168	0.986476	0.513348	0.927804	0.995686	0.929157
3.63683	0.745573	0.961471	0.850039	0.974205	0.837351	0.989346	0.293427	0.978932	0.522165	0.930543	0.98533	0.922719
3.64	0.74521	0.963545	0.852791	0.980708	0.83772	0.994819	0.292851	0.981896	0.517084	0.924355	0.990379	0.925947
3.64333	0.740265	0.969138	0.84206	0.985792	0.840863	0.986717	0.291006	0.998379	0.521683	0.927729	0.993242	0.932742
3.64667	0.734413	0.968475	0.839562	0.980605	0.835771	0.988007	0.290663	0.995145	0.517545	0.932222	0.991036	0.927731
3.65	0.745359	0.962256	0.855103	0.98697	0.837233	0.989951	0.291427	0.983209	0.518591	0.925204	0.989622	0.926479
3.6535	0.746495	0.965486	0.854694	0.979221	0.833001	0.984085	0.295998	0.988995	0.520587	0.928675	0.991109	0.926759
3.6565	0.729902	0.966457	0.842948	0.977678	0.834767	0.986283	0.293719	1.00351	0.517869	0.93305	0.991443	0.924572
3.66	0.737503	0.966955	0.846066	0.985808	0.83695	0.990745	0.289558	1.00234	0.522686	0.930095	0.986222	0.932078
3.66333	0.7396	0.971116	0.858573	0.983637	0.832809	0.990216	0.290774	0.985186	0.524681	0.928795	0.987899	0.930315
3.66667	0.746149	0.968448	0.854946	0.969099	0.835378	0.992127	0.295827	0.983401	0.517884	0.935327	0.989722	0.920913
3.67017	0.73453	0.965697	0.852527	0.985601	0.83138	0.99138	0.296832	1.00001	0.522863	0.928796	0.985623	0.924729
3.6735	0.7374	0.971153	0.840883	0.99007	0.835412	0.991059	0.295524	1.00163	0.520795	0.927427	0.989912	0.930379
3.67667	0.732805	0.969221	0.844665	0.983056	0.830849	0.986658	0.291057	0.99772	0.522794	0.933014	0.990857	0.92621
3.68	0.746807	0.9693	0.851457	0.972154	0.835918	0.9959	0.300103	0.985098	0.521367	0.930199	0.988581	0.922516
3.68333	0.740786	0.96828	0.853442	0.986018	0.833756	0.989355	0.297176	0.991225	0.521788	0.924172	0.986425	0.924565
3.68667	0.735212	0.968852	0.847538	0.979437	0.837523	0.985828	0.299887	1.0028	0.519097	0.92761	0.988931	0.924975
3.69017	0.735299	0.96478	0.849981	0.986309	0.835321	0.993618	0.291394	0.997831	0.522529	0.930951	0.985818	0.929926
3.69317	0.737429	0.963804	0.851561	0.986122	0.834205	0.98975	0.292462	0.989032	0.525188	0.927314	0.984438	0.929969
3.69667	0.744493	0.965382	0.858606	0.982945	0.83201	0.988643	0.300282	0.987694	0.51866	0.926835	0.995829	0.92419
3.7	0.736294	0.965323	0.848942	0.978505	0.831348	0.992182	0.301028	0.995442	0.521196	0.92995	0.98893	0.929467
3.70333	0.732038	0.966945	0.844743	0.99265	0.836175	0.9916	0.295987	1.00151	0.527918	0.926907	0.992395	0.932211
3.70683	0.73837	0.973512	0.847914	0.980626	0.838329	0.995634	0.293683	0.98663	0.520259	0.932046	0.992292	0.927218
3.70983	0.743123	0.969772	0.853846	0.967052	0.834845	0.992132	0.294925	0.985386	0.52286	0.930393	0.98753	0.923634
3.71333	0.734889	0.960222	0.846004	0.979479	0.832366	0.99095	0.300056	0.990627	0.523751	0.927516	0.989313	0.929715
3.71667	0.736909	0.97315	0.836335	0.991423	0.832939	0.996407	0.296461	1.00339	0.521787	0.927387	0.991356	0.931681
3.72	0.733441	0.971665	0.846967	0.97524	0.833163	0.996999	0.291519	0.995806	0.521615	0.928658	0.988775	0.925686
3.72333	0.743721	0.959028	0.86054	0.980319	0.834296	0.996537	0.294084	0.982519	0.526852	0.92523	0.98846	0.925492
3.72683	0.74819	0.968609	0.853487	0.984042	0.839029	0.99331	0.294078	0.986619	0.523059	0.926392	0.99299	0.926538
3.72983	0.739714	0.970219	0.84338	0.977238	0.83427	0.996883	0.296263	1.00263	0.519967	0.931116	0.991438	0.928676
3.73333	0.737565	0.965198	0.851674	0.982114	0.836124	0.994138	0.285911	0.995678	0.524899	0.931165	0.987635	0.926755
3.73667	0.746346	0.966433	0.857914	0.986539	0.835519	0.996078	0.290639	0.987691	0.525731	0.933735	0.990465	0.926632
3.74	0.745616	0.971822	0.848991	0.967806	0.834915	0.991976	0.294097	0.976988	0.517957	0.930806	0.992144	0.920843
3.74333	0.738468	0.965305	0.84493	0.985689	0.83794	0.991848	0.297056	0.995266	0.526853	0.928835	0.988769	0.927331
3.74683	0.737648	0.964075	0.837738	0.987832	0.839911	0.994457	0.290738	1.00037	0.530841	0.932069	0.991335	0.935506
3.74983	0.741733	0.974484	0.848916	0.97602	0.840316	0.988041	0.291987	0.983707	0.524847	0.933968	0.989779	0.927366
3.75333	0.748954	0.968961	0.845034	0.978405	0.838267	0.991608	0.298656	0.978302	0.526848	0.930832	0.992984	0.926334
3.75667	0.747615	0.968117	0.848835	0.992706	0.839531	0.993717	0.293458	0.989003	0.528519	0.929342	0.99186	0.934751
3.76	0.733414	0.97273	0.838981	0.980211	0.835311	0.99159	0.290537	1.00232	0.526804	0.930063	0.994616	0.936197
3.7635	0.739316	0.965829	0.848835	0.982321	0.835107	0.993093	0.290937	0.990092	0.531667	0.933649	0.985125	0.9303
3.7665	0.748754	0.967464	0.852995	0.985564	0.830928	0.996286	0.29096	0.982953	0.525247	0.92826	0.988099	0.933212
3.77	0.738529	0.968737	0.847464	0.989055	0.839152	0.995467	0.296373	0.997551	0.522407	0.933723	0.991512	0.931762
3.77333	0.737727	0.969172	0.844914	0.981666	0.837734	0.993489	0.295715	1.00326	0.526543	0.933938	0.993917	0.930066
3.77667	0.735849	0.968516	0.843754	0.993718	0.842315	0.992081	0.292713	0.998413	0.531726	0.928232	0.991567	0.934771
3.78	0.74288	0.972429	0.849014	0.979515	0.83342	0.989633	0.294281	0.982036	0.521395	0.930442	0.993807	0.92608
3.7835	0.747635	0.963139	0.854829	0.978512	0.840309	0.99352	0.296018	0.98636	0.528756	0.931261	0.988827	0.923367
3.7865	0.73775	0.96514	0.845776	0.990161	0.842194	0.990774	0.295093	1.00659	0.526808	0.932908	0.990368	0.935676
3.79	0.735563	0.968562	0.835683	0.986357	0.839932	0.988636	0.295311	0.998002	0.521558	0.931266	0.993279	0.932934
3.79333	0.744006	0.970332	0.84505	0.979032	0.836048	0.993755	0.296194	0.986754	0.525097	0.932673	0.99116	0.926572
3.79667	0.750781	0.965896	0.853102	0.987607	0.838553	0.993871	0.299167	0.983575	0.528404	0.928745	0.989079	0.930274
3.80017	0.738639	0.975924	0.849423	0.98878	0.835301	0.990869	0.297241	1.00276	0.532744	0.931726	0.996831	0.934487
3.8035	0.731339	0.969806	0.850285	0.985512	0.83942	0.996648	0.293802	1.00882	0.528355	0.932664	0.98939	0.933042
3.80667	0.734013	0.968871	0.847383	0.990993	0.835727	0.997321	0.294734	1.00371	0.529271	0.930743	0.988197	0.932854
3.81	0.745579	0.973971	0.852961	0.985348	0.84066	0.994248	0.294558	0.991616	0.534702	0.931411	0.994733	0.931981
3.81333	0.74058	0.976749	0.853538	0.97446	0.840972	0.993371	0.296616	0.997471	0.530157	0.939239	0.995537	0.924457
3.81667	0.731904	0.971735	0.847706	0.989987	0.839455	0.995942	0.296195	1.00558	0.533342	0.93199	0.990295	0.934086
3.82017	0.737708	0.969378	0.841797	0.988015	0.839373	0.99311	0.293701	0.996028	0.536231	0.934573	0.989641	0.93288
3.82317	0.744667	0.970446	0.84715	0.98236	0.833561	0.995049	0.297764	0.988525	0.528591	0.935449	0.993913	0.92865
3.82667	0.750446	0.968716	0.851433	0.978609	0.840234	0.996023	0.298577	0.990523	0.527029	0.935435	0.992191	0.930198
3.83	0.735696	0.96957	0.846305	0.98996	0.837953	0.994431	0.301079	1.00127	0.535143	0.928602	0.99556	0.93179
3.83333	0.735003	0.978093	0.841031	0.982225	0.837763	1.00152	0.297611	1.0073	0.534099	0.935336	0.993341	0.938321
3.83683	0.738708	0.967945	0.848541	0.981075	0.841143	1.00006	0.296314	0.992998	0.532945	0.933709	0.993373	0.926724
3.84017	0.744556	0.973403	0.857231	0.981975	0.838628	0.999042	0.297293	0.987721	0.532878	0.932753	0.994741	0.927561
3.84333	0.744188	0.967768	0.853649	0.986462	0.836404	0.996218	0.299517	0.999947	0.53264	0.938037	0.998707	0.92804
3.84667	0.735792	0.973592	0.846753	0.982884	0.838489	1.00177	0.296979	1.00782	0.535372	0.933019	0.994986	0.932189
3.85	0.738475	0.97026	0.853092	0.996612	0.834687	0.995614	0.291032	1.00081	0.540466	0.931266	0.989164	0.932483
3.85333	0.744698	0.970512	0.855164	0.975592	0.836171	0.994719	0.296155	0.985471	0.532734	0.928138	0.993846	0.929355
3.85683	0.745635	0.970736	0.842092	0.980794	0.837722	0.996171	0.300488	0.984676	0.535472	0.936895	0.996124	0.927722
3.85983	0.738767	0.968309	0.844552	0.985466	0.842221	1.00348	0.294792	1.00438	0.53754	0.930736	0.993405	0.943386
3.86333	0.74123	0.969158	0.841475	0.991304	0.841266	0.997607	0.292077	0.996343	0.537867	0.940401	0.998424	0.932687
3.86667	0.743769	0.971614	0.848779	0.972147	0.842285	0.999434	0.292237	0.988082	0.532396	0.936857	0.993624	0.930241
3.87	0.749384	0.971373	0.851061	0.987778	0.840995	0.996418	0.295878	0.99196	0.533782	0.930247	0.99391	0.93095
3.87333	0.740251	0.97434	0.842479	0.989331	0.841463	0.996842	0.295019	0.998276	0.53788	0.926654	0.99853	0.937926
3.87683	0.734544	0.971548	0.846281	0.98532	0.841168	0.991842	0.289632	1.00863	0.5361	0.933203	0.989585	0.932569
3.87983	0.739373	0.969141	0.855445	0.979017	0.841208	1.00168	0.2931	0.990908	0.538995	0.935851	0.993189	0.932356
3.88333	0.751711	0.973324	0.855368	0.990364	0.838405	0.993698	0.288581	0.992229	0.535946	0.930111	0.995764	0.93154
3.88667	0.74287	0.975393	0.840377	0.984044	0.841338	0.995893	0.296064	1.00439	0.530938	0.935034	0.993793	0.931688
3.89	0.735473	0.966372	0.842658	0.992922	0.844177	0.999379	0.28919	1.0072	0.538012	0.934841	0.993853	0.934595
3.89333	0.742447	0.966684	0.846275	0.988878	0.8411	0.998986	0.28605	0.992639	0.532747	0.932225	0.996033	0.931979
3.8965	0.752399	0.973267	0.851248	0.986281	0.840285	0.996758	0.293815	0.984218	0.5341	0.934994	0.995717	0.92976
3.9	0.744795	0.970319	0.851227	0.984316	0.841127	0.996998	0.295004	0.996355	0.541103	0.932727	0.99748	0.938522
3.90333	0.737194	0.975454	0.842914	0.998576	0.845964	0.998328	0.288414	1.00398	0.536614	0.936837	1.00195	0.939507
3.90667	0.738574	0.9722	0.839506	0.991122	0.83931	0.991437	0.29383	0.996838	0.536639	0.939738	1.00116	0.930973
3.91	0.747168	0.972753	0.845741	0.986112	0.841813	0.999428	0.290417	0.988539	0.536229	0.936984	0.99689	0.934248
3.9135	0.742177	0.97521	0.853893	0.996446	0.843689	0.997279	0.293451	1.00074	0.540959	0.929987	0.995752	0.933841
3.9165	0.737375	0.976744	0.844369	0.998878	0.841052	0.992236	0.292248	1.00448	0.535338	0.939175	0.998416	0.934552
3.92	0.737598	0.96776	0.843291	0.990645	0.838592	0.996406	0.295423	1.00948	0.538564	0.935115	0.998871	0.9335
3.92333	0.743292	0.972339	0.852678	1.00219	0.843908	0.996067	0.291702	0.992652	0.540701	0.931228	0.995388	0.934689
3.92667	0.7448	0.977756	0.853269	0.976493	0.841893	0.993608	0.29964	0.997331	0.540396	0.933091	0.996492	0.932489
3.93017	0.737842	0.974882	0.848217	0.988912	0.844778	0.998811	0.29659	1.01058	0.536235	0.939021	0.993124	0.935974
3.9335	0.733184	0.972739	0.845555	0.993506	0.842775	0.996914	0.294036	0.998563	0.542585	0.93812	0.995211	0.941013
3.93667	0.741762	0.974078	0.840432	0.992868	0.840908	0.994211	0.29577	0.998428	0.535719	0.938517	0.994211	0.931594
3.94	0.737318	0.977239	0.852261	0.978743	0.836354	0.997747	0.300369	0.99226	0.535948	0.939717	1.00007	0.926326
3.94333	0.73893	0.975406	0.852594	0.991198	0.845369	1.00118	0.300486	0.996335	0.541469	0.936231	0.991427	0.935356
3.94667	0.735356	0.980718	0.841963	0.990396	0.840356	0.999267	0.294535	1.00823	0.540975	0.935818	1.00154	0.939132
3.95017	0.738825	0.972483	0.848593	0.987146	0.839821	0.994374	0.297605	1.00176	0.538895	0.941587	0.995016	0.936911
3.95317	0.740941	0.970704	0.849085	0.992029	0.844457	1.00124	0.295132	0.998443	0.541186	0.937821	0.997146	0.938313
3.95667	0.742455	0.971375	0.860021	0.989886	0.838588	0.999023	0.29634	0.991055	0.542573	0.931119	0.99571	0.939045
3.96	0.740416	0.981755	0.843301	0.984597	0.84181	1.00168	0.302545	1.00665	0.541624	0.938831	0.997951	0.934458
3.96333	0.731752	0.973419	0.844865	0.998422	0.842988	0.998703	0.295283	1.0075	0.542931	0.939408	0.998613	0.937201
3.96683	0.743022	0.978332	0.849928	0.986256	0.837633	1.00474	0.291737	0.996313	0.546808	0.936744	0.998771	0.93518
3.97017	0.747245	0.980248	0.851274	0.978834	0.838786	1.00004	0.297695	0.985431	0.539863	0.936882	0.994691	0.929321
3.97333	0.742829	0.971483	0.850631	0.98444	0.840607	0.999511	0.30016	0.991484	0.547724	0.937684	0.994807	0.946061
3.97667	0.736651	0.969556	0.840864	1.00016	0.84655	1.00442	0.29237	1.01147	0.551482	0.937228	0.996224	0.936789
3.98	0.738746	0.981428	0.845793	0.989636	0.84558	1.00176	0.29562	1.00308	0.542915	0.939696	1.0023	0.938737
3.98333	0.743221	0.971989	0.845989	0.981964	0.838563	1.001	0.295674	0.99064	0.545337	0.936497	0.995137	0.937768
3.98683	0.746365	0.976125	0.856367	0.994135	0.841857	1.00013	0.293051	0.992352	0.547392	0.934661	0.999954	0.935903
3.98983	0.746549	0.978631	0.849159	0.999156	0.843872	1.00052	0.294715	1.00429	0.544041	0.941543	0.999789	0.936285
3.99333	0.732702	0.974713	0.843434	0.987206	0.845946	1.0042	0.297676	1.00578	0.549498	0.934998	0.994375	0.939643
3.99667	0.74312	0.968379	0.8601	0.995047	0.843438	1.00354	0.291928	0.994309	0.544032	0.933564	0.999439	0.933335
4	0.746738	0.977877	0.848051	0.989796	0.842474	0.999312	0.293919	0.994687	0.543254	0.939529	0.998409	0.934934
4.00333	0.749373	0.972908	0.84976	0.986602	0.844152	1.00038	0.297775	1.00305	0.548894	0.940356	0.997253	0.936637
4.00683	0.742426	0.975355	0.841231	0.999057	0.846772	1.00454	0.287555	1.00981	0.546518	0.938785	0.998361	0.938724
4.00983	0.745314	0.975535	0.847716	0.989732	0.851211	1.0018	0.292206	0.99837	0.544106	0.939821	0.998014	0.933006
4.01333	0.75223	0.97945	0.850766	0.975419	0.839636	0.998623	0.297421	0.987264	0.545694	0.940209	0.999673	0.931832
4.01667	0.747092	0.965731	0.846083	1.00148	0.848233	1.00149	0.292871	1.00309	0.545759	0.936527	0.99982	0.940474
4.02	0.74126	0.973487	0.834741	0.995736	0.842668	1.0023	0.29257	1.00801	0.542524	0.936408	1.00392	0.936894
4.0235	0.737469	0.974464	0.841046	0.987034	0.84616	0.998291	0.290288	0.993332	0.544261	0.942066	1.00127	0.936198
4.0265	0.746165	0.974012	0.852283	0.986383	0.841123	0.998117	0.295484	0.987514	0.547422	0.934167	0.995034	0.940443
4.03	0.744713	0.972618	0.849412	1.00176	0.846607	1.00277	0.293826	1.00141	0.546373	0.937172	0.998805	0.938314
4.03333	0.735304	0.976204	0.837038	0.988401	0.849158	1.00123	0.289904	1.01364	0.545382	0.938581	1.00558	0.934926
4.03667	0.738963	0.972771	0.844626	1.00022	0.8435	1.00496	0.293428	1.0023	0.54804	0.944169	0.994604	0.941535
4.04	0.751655	0.976402	0.856944	0.987349	0.849503	0.999505	0.295217	0.985931	0.546255	0.941234	1.00126	0.934029
4.0435	0.743	0.978736	0.85309	0.983329	0.84444	1.00175	0.293209	0.997555	0.547022	0.935388	1.00392	0.935564
4.0465	0.738836	0.977966	0.848947	0.99538	0.846031	1.00578	0.297867	1.00875	0.546959	0.939157	0.999713	0.945938
4.05	0.740577	0.968706	0.845682	1.00508	0.843151	0.999625	0.291872	1.00615	0.552154	0.939824	1.00182	0.939859
4.05333	0.739511	0.977754	0.840537	0.991275	0.841043	1.00187	0.294109	0.995412	0.545356	0.942264	1.00135	0.934405
4.05667	0.747565	0.97704	0.854291	0.991396	0.846266	1.00004	0.300513	0.993718	0.555462	0.93897	1.00131	0.938066
4.06017	0.737176	0.977321	0.844762	0.996823	0.84776	0.999397	0.294012	1.00466	0.552208	0.9373	1.00296	0.942006
4.0635	0.737864	0.974693	0.844408	0.996191	0.844222	1.00293	0.298935	1.01375	0.54896	0.940213	1.00497	0.937593
4.06667	0.742228	0.977199	0.84343	0.993	0.841602	1.00638	0.296076	0.998207	0.549796	0.944553	0.998848	0.937765
4.07	0.740031	0.976423	0.852811	0.995397	0.848923	0.997799	0.297197	0.995305	0.550673	0.9356	0.994568	0.939181
4.07333	0.74238	0.98106	0.850155	0.990898	0.843591	1.00083	0.301827	1.00217	0.548081	0.938074	1.00671	0.942339
4.07667	0.735501	0.979982	0.851698	0.991167	0.846159	1.00244	0.295816	1.01518	0.548957	0.937754	0.996251	0.942758
4.08017	0.740469	0.975148	0.845163	0.993609	0.844266	1.00317	0.292215	1.00348	0.549312	0.936872	0.999669	0.939213
4.08317	0.742898	0.979785	0.849461	0.993418	0.850472	0.997695	0.295969	0.990814	0.547183	0.943836	0.997487	0.93236
4.08667	0.746291	0.978871	0.849502	0.979507	0.848483	0.997921	0.299523	0.995788	0.54934	0.940972	0.998377	0.93933
4.09	0.74166	0.977422	0.842096	1.00517	0.844647	1.00439	0.295954	1.01588	0.555001	0.942463	0.997532	0.945764
4.09333	0.741138	0.985613	0.844118	0.997231	0.842677	1.0059	0.293222	1.01418	0.54937	0.943254	0.997463	0.942115
4.09667	0.748246	0.97958	0.842857	0.987862	0.846688	1.00583	0.298013	0.995658	0.548614	0.945767	0.998798	0.932369
4.10017	0.74501	0.976321	0.854152	0.992673	0.84612	1.00673	0.2931	0.991124	0.549658	0.936112	0.998546	0.941068
4.10333	0.748083	0.973529	0.849391	1.00146	0.847447	1.0015	0.298053	1.0008	0.55378	0.940867	1.00395	0.942177
4.10667	0.735239	0.981431	0.841803	0.988532	0.845909	1.00554	0.294172	1.01364	0.551013	0.943154	1.00167	0.942987
4.11	0.737317	0.973889	0.851582	0.997154	0.846376	1.00175	0.292601	1.0004	0.554305	0.945606	0.999596	0.946556
4.11333	0.747464	0.975964	0.852067	0.996427	0.841598	1.00302	0.295552	0.99504	0.555488	0.94216	1.00072	0.935705
4.11683	0.743239	0.982139	0.846156	0.978724	0.845027	1.00295	0.302624	1.00145	0.550899	0.942392	1.00515	0.939943
4.12017	0.740168	0.974137	0.844378	1.00413	0.845961	1.00673	0.293196	1.00858	0.555784	0.942686	0.999558	0.944796
4.12333	0.736989	0.977767	0.846049	1.00072	0.847177	1.00509	0.293161	1.00367	0.552265	0.938272	0.999999	0.942885
4.12667	0.746296	0.979426	0.853654	0.986957	0.846085	1.00454	0.297331	0.991067	0.550699	0.946423	1.00495	0.94127
4.13	0.745547	0.974302	0.845228	0.991966	0.844246	1.00401	0.299623	0.995296	0.555022	0.942394	0.998711	0.936925
4.13333	0.739196	0.977738	0.835506	1.00691	0.850839	1.0042	0.29192	1.00918	0.556195	0.938641	1.0007	0.943692
4.13683	0.735076	0.978745	0.842571	0.990782	0.850232	1.00733	0.289467	1.00952	0.554623	0.945121	1.0017	0.943435
4.13983	0.744917	0.977282	0.847012	0.984241	0.846267	1.00336	0.29471	0.993998	0.555658	0.942783	0.99926	0.938003
4.14333	0.749642	0.977517	0.853412	0.995781	0.846383	1.00523	0.293245	1.00253	0.555715	0.93837	0.999101	0.940702
4.14667	0.739096	0.979844	0.839684	0.997582	0.847807	1.00549	0.293259	1.01093	0.557392	0.94444	1.00691	0.945122
4.15	0.739749	0.970389	0.845533	0.999432	0.851747	1.00917	0.293857	1.01058	0.553838	0.94233	1.00161	0.941516
4.1535	0.742072	0.971575	0.847703	0.999003	0.849883	1.00466	0.287654	1.00003	0.559022	0.938923	1.00384	0.941853
4.1565	0.751645	0.979493	0.857655	1.00368	0.85023	0.998673	0.290986	0.996391	0.555267	0.942021	1.00151	0.938433
4.16	0.740041	0.980666	0.843839	0.991896	0.846731	1.00767	0.297342	1.01118	0.557902	0.944316	1.00566	0.936756
4.16333	0.740756	0.969176	0.842313	1.00218	0.849803	1.00947	0.288447	1.01151	0.563245	0.943272	1.001	0.944999
4.16667	0.741406	0.979274	0.842898	0.99884	0.844787	1.00105	0.290659	1.00319	0.552006	0.942282	0.998952	0.943777
4.17	0.747905	0.978566	0.853537	0.986073	0.850497	1.0035	0.300628	0.989606	0.554439	0.942675	0.998232	0.940762
4.1735	0.741534	0.977377	0.84949	1.00671	0.855794	1.00867	0.291441	1.01161	0.559908	0.939752	1.00735	0.945739
4.1765	0.738657	0.980431	0.835944	1.00138	0.844591	1.00545	0.291915	1.00965	0.554595	0.942321	1.00366	0.946164
4.18	0.738967	0.981156	0.839278	0.988322	0.852181	1.00867	0.297721	0.998314	0.559718	0.945818	1.00464	0.939028
4.18333	0.746421	0.975932	0.855187	1.00191	0.849064	1.00605	0.294025	0.995347	0.556461	0.940813	1.00294	0.941786
4.18667	0.740203	0.985284	0.857274	0.999274	0.847464	1.00254	0.294872	1.00244	0.558311	0.940615	1.00491	0.944044
4.19017	0.736178	0.98204	0.840052	0.997289	0.854192	1.00589	0.298753	1.01549	0.55981	0.947164	1.00507	0.941316
4.1935	0.735981	0.976926	0.848549	1.00557	0.843231	1.01001	0.296033	1.00762	0.560871	0.938993	1.00285	0.943947
4.19667	0.744148	0.981498	0.860035	0.996799	0.850643	1.003	0.29153	0.996585	0.556241	0.942853	1.00255	0.940984
4.2	0.745127	0.985974	0.852281	0.98624	0.847607	1.00236	0.29648	1.00123	0.552769	0.940887	1.00251	0.938108
4.20333	0.735715	0.981329	0.844891	0.9988	0.848597	1.00866	0.293509	1.01859	0.558402	0.943702	1.00212	0.946829
4.20667	0.741405	0.980847	0.83868	1.0072	0.849396	1.00601	0.298208	1.01019	0.565246	0.944459	1.00455	0.943629
4.21017	0.747868	0.984486	0.848932	0.985781	0.84971	1.00766	0.295538	0.998937	0.558396	0.948325	1.0054	0.942206
4.21317	0.747952	0.983444	0.853223	0.989407	0.846704	1.00557	0.301558	0.993518	0.560018	0.940181	1.00213	0.94594
4.21667	0.745262	0.981658	0.846145	1.00371	0.845429	1.00521	0.295786	1.00692	0.560952	0.944315	1.00416	0.949663
4.22	0.736857	0.983716	0.83946	1.00043	0.845809	1.00591	0.29902	1.01574	0.55993	0.942944	1.00754	0.948273
4.22333	0.742497	0.979577	0.851908	0.995155	0.843802	1.01076	0.295238	1.0039	0.563489	0.94462	1.00008	0.939839
4.22667	0.749212	0.976548	0.859755	1.0029	0.846358	1.00286	0.298674	0.999055	0.557895	0.94324	1.00104	0.939361
4.23017	0.745498	0.981705	0.849723	0.989926	0.846069	1.00967	0.297563	1.00792	0.558099	0.944878	1.00568	0.947338
4.23317	0.740447	0.983661	0.847863	0.988682	0.845813	1.01062	0.300849	1.01539	0.570079	0.947726	1.00595	0.945036
4.23667	0.739643	0.979425	0.84764	1.001	0.849432	1.00795	0.290939	1.01189	0.561601	0.944314	0.999539	0.942727
4.24	0.751696	0.983409	0.852975	0.990688	0.843179	1.0054	0.296728	0.996202	0.558945	0.941961	1.00082	0.945075
4.24333	0.744658	0.98246	0.850314	0.984289	0.84959	1.00885	0.296963	0.993776	0.557209	0.945895	1.00464	0.939798
4.24683	0.741964	0.979972	0.840761	1.00782	0.852513	1.00875	0.297255	1.01639	0.566802	0.944508	1.00409	0.945753
4.24983	0.73928	0.98394	0.840424	1.00164	0.851904	1.00627	0.289841	1.01614	0.559925	0.945052	1.00287	0.944886
4.25333	0.740806	0.982988	0.848539	0.983809	0.844267	1.00432	0.293084	1.00273	0.562542	0.945004	1.00636	0.939251
4.25667	0.752026	0.983753	0.854143	0.993117	0.846646	1.01157	0.298393	0.994216	0.563477	0.944759	1.00499	0.939164
4.26	0.746151	0.9833	0.84629	1.00451	0.85253	1.00933	0.291398	1.01846	0.567729	0.944332	1.00583	0.945175
4.26333	0.735769	0.978771	0.839336	0.993298	0.852468	1.01109	0.294815	1.01676	0.568046	0.951958	1.01019	0.941418
4.26683	0.737742	0.978542	0.846399	1.00405	0.84905	1.01101	0.290271	1.014	0.566838	0.944248	1.00149	0.944569
4.26983	0.750748	0.980022	0.855216	1.00218	0.853156	1.01179	0.294612	0.9983	0.560039	0.946165	1.00327	0.942418
4.27333	0.738573	0.984681	0.844304	0.995484	0.846375	1.00852	0.293876	1.01507	0.560763	0.939561	1.0067	0.93606
4.27667	0.73681	0.976655	0.842284	1.00083	0.849209	1.0095	0.290906	1.01722	0.562327	0.951465	1.00482	0.947986
4.28	0.744889	0.984627	0.841462	1.00056	0.85238	1.01007	0.287946	1.01123	0.565004	0.945649	1.00293	0.94715
4.2835	0.748575	0.983839	0.843985	0.983407	0.849434	1.01009	0.295096	0.995234	0.560333	0.944379	1.00941	0.943965
4.28683	0.750166	0.981001	0.841081	1.01099	0.854453	1.00686	0.293432	1.00974	0.562096	0.947219	1.00709	0.95024
4.29	0.74158	0.977881	0.842422	1.01115	0.847117	1.01071	0.286012	1.02041	0.564143	0.944112	1.00812	0.951554
4.29333	0.746006	0.984943	0.843688	0.99948	0.85013	1.00692	0.292958	1.00959	0.560279	0.949499	1.00932	0.948067
4.29667	0.747805	0.978556	0.843077	0.9954	0.854155	1.00851	0.295459	0.996943	0.565242	0.947329	1.00247	0.946786
4.3	0.751776	0.979705	0.850453	1.00522	0.850821	1.00527	0.292699	1.00123	0.562956	0.94553	1.00665	0.949082
4.3035	0.741552	0.98568	0.840325	0.998214	0.855012	1.00921	0.295583	1.01257	0.562616	0.948567	1.00985	0.946627
4.3065	0.742144	0.976696	0.838213	0.997803	0.84555	1.01187	0.292187	1.00644	0.566741	0.950001	1.00802	0.94682
4.31	0.749552	0.981545	0.853636	1.00477	0.852715	1.01078	0.297603	0.995221	0.56474	0.944918	1.00239	0.945122
4.31333	0.748612	0.987529	0.858197	0.997727	0.850183	1.00691	0.297479	0.999718	0.559815	0.940837	1.00815	0.942812
4.31667	0.742876	0.982819	0.852883	0.996423	0.847689	1.01278	0.29628	1.01271	0.561321	0.951128	1.00582	0.950721
4.32017	0.740408	0.979936	0.847414	1.01028	0.849669	1.00754	0.29292	1.01197	0.565611	0.94142	1.00428	0.951396
4.3235	0.739753	0.985135	0.849222	0.991344	0.845287	1.00658	0.295705	0.996218	0.566558	0.946385	1.01072	0.946386
4.32667	0.747782	0.986886	0.853771	0.992449	0.85304	1.00635	0.296796	1.00416	0.562655	0.947941	1.01254	0.939077
4.33	0.745265	0.982269	0.852255	0.997674	0.852402	1.0104	0.29821	1.01539	0.566086	0.94579	1.00485	0.94498
4.33333	0.733819	0.989017	0.839736	1.00263	0.852569	1.00691	0.291958	1.0163	0.56615	0.945533	1.00869	0.952009
4.33667	0.746203	0.985172	0.846051	0.992567	0.845961	1.00868	0.296727	1.00502	0.565792	0.948917	1.00181	0.943869
4.34017	0.748645	0.984632	0.857947	1.00081	0.848743	1.00277	0.297733	1.00218	0.571117	0.941823	1.00578	0.942409
4.34317	0.744952	0.986368	0.849834	1.00434	0.85045	1.00961	0.296319	1.00947	0.566655	0.944788	1.01291	0.946186
4.34667	0.73615	0.98801	0.843454	0.995258	0.851029	1.0098	0.291107	1.02303	0.565576	0.944988	1.00728	0.945693
4.35	0.739436	0.988482	0.845134	1.00283	0.850262	1.01273	0.291172	1.00828	0.572068	0.946306	1.00836	0.948043
4.35333	0.75414	0.989272	0.857572	1.00036	0.851535	1.00883	0.297928	0.99898	0.566834	0.948907	1.0055	0.944438
4.35667	0.743426	0.988023	0.852779	0.994387	0.852777	1.00708	0.303567	1.00899	0.566902	0.952146	1.01056	0.941869
4.36017	0.741146	0.982831	0.840426	1.00901	0.850978	1.0152	0.295317	1.01802	0.571191	0.952241	1.0072	0.954544
4.36317	0.736941	0.982071	0.843808	1.00776	0.850956	1.01257	0.292278	1.01684	0.568587	0.944473	1.00183	0.948969
4.36667	0.740513	0.989066	0.851637	0.998701	0.851858	1.01136	0.292381	1.00861	0.565008	0.943205	1.00722	0.944666
4.37	0.742832	0.981054	0.853943	0.988875	0.850353	1.01412	0.301765	1.00076	0.567115	0.948991	1.00289	0.94269
4.37333	0.74475	0.985777	0.842787	1.00427	0.851634	1.01285	0.295497	1.01842	0.575962	0.942375	1.00909	0.954781
4.37683	0.738483	0.987832	0.84506	0.995716	0.855825	1.00897	0.29799	1.023	0.565168	0.948265	1.00355	0.948213
4.38017	0.743888	0.978531	0.85396	0.989328	0.849991	1.01306	0.294776	1.00445	0.573551	0.947303	1.00387	0.943454
4.38333	0.748755	0.982067	0.854029	0.999421	0.850961	1.00998	0.299886	1.00281	0.572959	0.947249	1.0049	0.945211
4.38667	0.744708	0.987189	0.851359	1.00306	0.850761	1.01461	0.294072	1.01176	0.569771	0.946581	1.0102	0.947818
4.39	0.741809	0.983921	0.848465	1.00289	0.85141	1.01379	0.293791	1.01654	0.569765	0.95174	1.00747	0.948046
4.39333	0.742965	0.979157	0.852748	1.004	0.851682	1.01502	0.292039	1.00699	0.572488	0.949087	1.00607	0.947422
4.39683	0.747648	0.984631	0.851826	0.989094	0.851504	1.00629	0.292848	0.999458	0.567191	0.951682	1.01035	0.943842
4.39983	0.745531	0.989451	0.848775	0.992324	0.853836	1.01092	0.294847	1.00741	0.571565	0.94934	1.01054	0.94506
4.40333	0.737957	0.979647	0.838875	1.00527	0.853684	1.01528	0.289626	1.01555	0.575025	0.949653	1.00682	0.949977
4.40667	0.747181	0.989134	0.844532	1.00176	0.856007	1.01125	0.289736	1.00967	0.569851	0.948868	1.00992	0.952847
4.41	0.74614	0.988035	0.848874	0.989526	0.85225	1.01143	0.2955	0.997812	0.568713	0.945615	1.00581	0.946397
4.4135	0.74769	0.983593	0.850699	1.0077	0.856649	1.01569	0.290126	1.00449	0.572445	0.94493	1.00583	0.946548
4.4165	0.744778	0.983905	0.840173	1.01235	0.851949	1.01467	0.294657	1.02144	0.57082	0.946432	1.00908	0.949562
4.42	0.735823	0.983235	0.841133	0.999017	0.852181	1.00703	0.293344	1.01272	0.573308	0.954424	1.01072	0.947013
4.42333	0.745386	0.982167	0.849645	0.996547	0.855394	1.01019	0.287042	1.00132	0.57397	0.953827	1.0048	0.95374
4.42667	0.749132	0.988535	0.855028	1.00995	0.853174	1.01315	0.29204	1.0037	0.568547	0.949217	1.01271	0.942705
4.43	0.737418	0.984833	0.846722	0.99681	0.852735	1.01094	0.295447	1.01698	0.572046	0.955889	1.01163	0.947016
4.4335	0.736573	0.985952	0.841049	1.00771	0.857168	1.01131	0.291131	1.02176	0.5793	0.946908	1.00445	0.947811
4.4365	0.751446	0.981774	0.850585	1.01215	0.854793	1.01445	0.291293	1.00216	0.572334	0.950321	1.00547	0.94978
4.44	0.754069	0.985455	0.853939	0.994867	0.852535	1.00647	0.290712	1.00124	0.574053	0.953537	1.01298	0.944708
4.44333	0.747158	0.982175	0.849253	1.00068	0.853664	1.01262	0.291844	1.01657	0.570039	0.947895	1.00827	0.943427
4.44667	0.739953	0.983085	0.844783	1.00787	0.85267	1.0121	0.287045	1.02082	0.578022	0.951168	1.01086	0.955658
4.45	0.741898	0.985105	0.84656	0.992207	0.851911	1.00914	0.296875	1.00651	0.568648	0.950579	1.01349	0.950246
4.4535	0.750819	0.985556	0.858324	0.998877	0.855067	1.0126	0.294712	1.00313	0.577995	0.953993	1.01019	0.949539
4.4565	0.745853	0.989144	0.85001	1.01333	0.85136	1.01133	0.295227	1.01574	0.574701	0.946147	1.01061	0.950266
4.46	0.740028	0.99043	0.843569	1.00158	0.850405	1.01364	0.292427	1.02099	0.575987	0.949932	1.0116	0.949706
4.46333	0.743884	0.982877	0.845261	1.00385	0.856898	1.01091	0.295111	1.02317	0.570305	0.953393	1.00941	0.955761
4.46667	0.744309	0.983526	0.852884	1.00778	0.850571	1.01178	0.297745	1.00135	0.573107	0.956562	1.00827	0.950178
4.47017	0.74928	0.989735	0.856907	0.993327	0.848726	1.01034	0.299259	1.00855	0.573584	0.952237	1.01366	0.943011
4.47317	0.741763	0.990651	0.848358	0.998582	0.856308	1.00532	0.297374	1.02553	0.572673	0.953132	1.01062	0.94561
4.47667	0.741385	0.984094	0.84327	1.00772	0.851798	1.01454	0.297928	1.02023	0.577537	0.947106	1.00629	0.954554
4.48	0.746062	0.98922	0.84469	1.00071	0.85155	1.01191	0.294316	1.00924	0.571404	0.948816	1.01063	0.950665
4.48333	0.746103	0.994221	0.851447	0.98553	0.850885	1.01259	0.300019	1.00681	0.576563	0.952549	1.0073	0.945774
4.48667	0.744668	0.984944	0.845518	1.01074	0.854411	1.01447	0.297878	1.01463	0.579446	0.94722	1.00935	0.950267
4.49017	0.742489	0.989269	0.844621	1.00761	0.853968	1.01256	0.297458	1.02374	0.577819	0.954186	1.01252	0.954735
4.49317	0.741144	0.991724	0.841853	0.998561	0.856774	1.01549	0.29396	1.01312	0.573696	0.955818	1.00983	0.946567
4.49667	0.742822	0.980522	0.845389	0.997459	0.851261	1.01955	0.298237	1.00714	0.578156	0.951922	1.00455	0.946301
4.5	0.749271	0.991267	0.853243	1.00637	0.855279	1.01632	0.295704	1.00795	0.575451	0.947719	1.01172	0.948584
4.50333	0.739113	0.990455	0.84824	1.00184	0.854113	1.01495	0.29643	1.02067	0.574032	0.952951	1.0085	0.946759
4.50683	0.736199	0.986989	0.843843	1.00413	0.856058	1.01867	0.29613	1.02159	0.583086	0.950795	1.00334	0.954943
4.50983	0.742555	0.985374	0.852335	1.00977	0.860503	1.01514	0.293166	1.01166	0.57773	0.949666	1.01367	0.948336
4.51333	0.748531	0.987639	0.851937	0.991622	0.852087	1.01785	0.297644	1.00479	0.577658	0.95416	1.01372	0.944415
4.51667	0.743384	0.987202	0.84584	1.00623	0.855833	1.01748	0.294847	1.01527	0.580356	0.950878	1.0089	0.94516
4.52	0.741498	0.988292	0.846635	1.01022	0.855055	1.01756	0.288674	1.02227	0.579129	0.951964	1.01191	0.959381
4.52333	0.750312	0.991101	0.852463	0.988876	0.850121	1.01691	0.297763	1.0075	0.577395	0.951818	1.01843	0.947616
4.52683	0.749076	0.985225	0.849208	0.99686	0.856343	1.01122	0.294534	0.99981	0.58096	0.955408	1.00859	0.945103
4.52983	0.749352	0.983402	0.842396	1.01452	0.853723	1.0171	0.289463	1.01302	0.579773	0.947165	1.01167	0.955181
4.53333	0.740428	0.991036	0.841632	1.00879	0.85909	1.01831	0.291512	1.02041	0.582413	0.95436	1.01122	0.95337
4.53667	0.746626	0.986346	0.848121	0.994342	0.852028	1.01495	0.297237	1.01266	0.578946	0.953926	1.01158	0.947385
4.54	0.751809	0.985154	0.856233	1.00818	0.858076	1.01508	0.29494	1.00339	0.581272	0.952273	1.00658	0.948459
4.5435	0.75038	0.989491	0.847834	0.99363	0.855664	1.01265	0.294643	1.00543	0.579635	0.950203	1.01521	0.951797
4.54683	0.741767	0.984848	0.841231	1.00418	0.859737	1.01955	0.293454	1.0222	0.58225	0.958958	1.01352	0.952035
4.55	0.741204	0.984784	0.849433	1.0048	0.8567	1.01259	0.289715	1.01668	0.581567	0.956612	1.00745	0.953988
4.55333	0.752076	0.987454	0.854256	1.00361	0.859201	1.01646	0.29397	1.00198	0.58357	0.953126	1.01133	0.95152
4.55667	0.743556	0.990486	0.849478	0.995657	0.856345	1.01312	0.294379	1.00559	0.578336	0.953644	1.01373	0.944422
4.56	0.74648	0.983178	0.846313	1.01957	0.856678	1.01856	0.291117	1.0201	0.581567	0.951792	1.01338	0.952855
4.56317	0.741324	0.991186	0.84284	1.01423	0.857348	1.01481	0.28397	1.02049	0.585399	0.950609	1.01518	0.950807
4.56683	0.748235	0.986083	0.852229	1.00198	0.855887	1.01221	0.294949	0.99807	0.581831	0.951391	1.00734	0.95396
4.57	0.752019	0.989713	0.851849	1.0047	0.858321	1.01625	0.295799	1.00763	0.58259	0.95534	1.01312	0.950686
4.57333	0.743382	0.989771	0.839423	1.01378	0.858861	1.02067	0.291176	1.02274	0.580088	0.950149	1.01205	0.95013
4.57667	0.73863	0.990816	0.84068	0.998819	0.857818	1.01497	0.291435	1.01918	0.58479	0.961276	1.01381	0.952945
4.58	0.750407	0.989501	0.850303	1.00986	0.857379	1.01954	0.291999	1.00346	0.584572	0.955223	1.00958	0.952295
4.5835	0.748163	0.996284	0.856477	1.00392	0.857828	1.01057	0.294827	1.0063	0.582408	0.95389	1.01508	0.95056
4.5865	0.744727	0.993896	0.844409	1.00642	0.857448	1.01517	0.297424	1.01904	0.581367	0.951707	1.0171	0.944219
4.59	0.742441	0.986914	0.846279	1.00807	0.8571	1.01957	0.298515	1.02547	0.582307	0.958277	1.01222	0.950823
4.59333	0.743422	0.991076	0.84338	1.01498	0.855559	1.01733	0.294608	1.01959	0.581545	0.951358	1.01282	0.95667
4.59667	0.747427	0.992081	0.854272	0.9941	0.85449	1.01706	0.297396	1.00961	0.580014	0.955508	1.01321	0.949018
4.60017	0.74342	0.986581	0.852058	1.00303	0.853169	1.0112	0.301178	1.01451	0.583192	0.955131	1.01359	0.950959
4.60317	0.736742	0.9908	0.847106	1.0138	0.856216	1.01731	0.295862	1.0192	0.584561	0.946867	1.01217	0.95734
4.60667	0.735981	0.995291	0.845337	1.01076	0.853651	1.01613	0.293807	1.01582	0.581535	0.953609	1.01515	0.955351
4.61	0.744474	0.993315	0.850039	0.998999	0.847928	1.0137	0.295789	1.0071	0.583224	0.952985	1.01181	0.949379
4.61333	0.752868	0.98983	0.861068	1.01	0.8547	1.01415	0.296965	1.00423	0.584434	0.9501	1.01113	0.951128
4.61667	0.743439	0.997151	0.847716	1.00611	0.854095	1.01656	0.295611	1.01836	0.580559	0.95182	1.01458	0.950498
4.62017	0.742613	0.985554	0.845111	1.00871	0.860006	1.01696	0.294227	1.02091	0.581992	0.954093	1.01116	0.957694
4.62317	0.747058	0.989575	0.850706	1.00645	0.854631	1.01898	0.294963	1.01484	0.585029	0.950721	1.01313	0.95819
4.62667	0.749207	0.990868	0.853403	1.00052	0.852801	1.00816	0.294067	1.00442	0.589384	0.955198	1.01135	0.951939
4.63	0.745521	0.992071	0.849001	0.996429	0.856276	1.01759	0.300937	1.01606	0.579377	0.951367	1.0149	0.951103
4.63333	0.743079	0.990735	0.839117	1.01776	0.853431	1.02388	0.299919	1.02566	0.592445	0.947888	1.01342	0.956146
4.63683	0.73978	0.99899	0.84689	1.00586	0.854899	1.01671	0.296913	1.01611	0.586299	0.954594	1.01906	0.95533
4.64017	0.744037	0.98968	0.853231	0.99746	0.852042	1.01698	0.29745	1.00431	0.580756	0.954304	1.007	0.951414
4.64333	0.747636	0.989065	0.85476	0.998882	0.859396	1.01865	0.300453	1.00722	0.587622	0.947068	1.0116	0.953519
4.64667	0.745662	0.993939	0.842084	1.01195	0.856802	1.01693	0.293022	1.0273	0.587511	0.949975	1.01598	0.956719
4.65	0.741698	0.995186	0.84589	0.999704	0.857832	1.02493	0.293821	1.02063	0.582783	0.954387	1.01684	0.955304
4.65333	0.751154	0.985467	0.85615	1.00913	0.856611	1.02184	0.294303	1.0101	0.58762	0.956467	1.01398	0.95572
4.65683	0.753218	0.991926	0.847884	1.00792	0.853776	1.02029	0.299138	1.00866	0.590481	0.952839	1.01601	0.953753
4.65983	0.749019	0.993809	0.845209	1.01608	0.855718	1.02062	0.291691	1.02292	0.590047	0.955776	1.01584	0.952951
4.66333	0.732666	0.988114	0.84765	1.00671	0.865442	1.01675	0.292133	1.0233	0.593344	0.953996	1.0113	0.952787
4.66667	0.74766	0.989865	0.853527	1.00889	0.860389	1.01879	0.292587	1.00903	0.594858	0.956077	1.01565	0.954278
4.67	0.752227	0.993399	0.846339	0.996916	0.857356	1.01446	0.297866	1.01006	0.586498	0.960337	1.01676	0.946574
4.6735	0.744477	0.986677	0.842458	1.00872	0.859921	1.01936	0.291846	1.02006	0.589609	0.95498	1.01292	0.951362
4.67683	0.742028	0.988757	0.838223	1.01657	0.854812	1.01701	0.292321	1.02557	0.590696	0.950512	1.02178	0.959215
4.68	0.749497	0.993858	0.844241	1.01109	0.85636	1.01639	0.293427	1.0093	0.58338	0.955604	1.01504	0.95876
4.68333	0.756401	0.986562	0.851864	0.998149	0.858591	1.01673	0.296572	1.00251	0.59002	0.960406	1.01143	0.95008
4.68667	0.751684	0.987544	0.846081	1.02015	0.864525	1.01715	0.294394	1.02249	0.582831	0.954261	1.0112	0.956291
4.69	0.742759	0.988449	0.84024	1.01318	0.856453	1.01272	0.292064	1.02109	0.586818	0.951774	1.01756	0.954975
4.6935	0.743567	0.985728	0.844756	1.00701	0.85201	1.02117	0.290478	1.01376	0.591498	0.960107	1.01453	0.954912
4.6965	0.750143	0.989948	0.851903	1.01514	0.866009	1.02113	0.297455	1.01081	0.588219	0.959322	1.01568	0.953966
4.7	0.752211	0.995295	0.848139	1.01496	0.857915	1.01695	0.292327	1.0241	0.587799	0.957286	1.01962	0.94997
4.70333	0.734477	0.99261	0.840716	1.00763	0.859716	1.01802	0.293687	1.02737	0.588566	0.953973	1.01484	0.952184
4.70667	0.740453	0.986921	0.84972	1.02213	0.855439	1.01903	0.288297	1.02245	0.591722	0.958125	1.01416	0.961217
4.71	0.753489	0.990015	0.849064	1.00868	0.855892	1.01021	0.295504	1.00753	0.588328	0.955562	1.01353	0.951263
4.7135	0.751625	0.993186	0.852556	1.00162	0.858591	1.02262	0.297419	1.01572	0.592878	0.956841	1.01744	0.952339
4.7165	0.741544	0.9886	0.845626	1.01615	0.859661	1.02124	0.299041	1.02634	0.58851	0.949407	1.01132	0.956181
4.72	0.744813	0.990714	0.840555	1.01333	0.856264	1.02243	0.290775	1.02173	0.592505	0.95561	1.01583	0.956834
4.72333	0.750034	0.992906	0.845728	1.00025	0.852894	1.01788	0.297671	1.00879	0.592821	0.961081	1.01387	0.956902
4.72667	0.752804	0.989276	0.855297	1.01457	0.855948	1.01943	0.297016	1.012	0.594732	0.952904	1.01415	0.956707
4.73017	0.748154	0.996363	0.84769	1.0093	0.858204	1.01597	0.296031	1.02299	0.591446	0.959313	1.01876	0.948737
4.7335	0.738963	0.996946	0.852117	1.0085	0.855269	1.01897	0.293255	1.02704	0.592687	0.954232	1.01331	0.957447
4.73667	0.746253	0.993854	0.850648	1.00462	0.855735	1.01605	0.299012	1.0128	0.596631	0.956669	1.01594	0.960693
4.74	0.745093	0.989693	0.857701	1.00817	0.857976	1.01418	0.295911	1.0078	0.599982	0.957901	1.01345	0.959911
4.74333	0.746949	1.00093	0.851234	1.00103	0.861435	1.0189	0.295567	1.02259	0.587809	0.960422	1.01766	0.951915
4.74667	0.737431	0.989696	0.842726	1.01394	0.854283	1.02213	0.295725	1.03208	0.594288	0.962921	1.01356	0.949566
4.75017	0.742906	0.999386	0.845827	1.01051	0.85663	1.0207	0.297676	1.01749	0.601181	0.956654	1.01069	0.956045
4.75317	0.749311	0.99904	0.849789	1.00514	0.85724	1.02009	0.299811	1.00976	0.590227	0.96051	1.02101	0.955133
4.75667	0.751585	0.994389	0.855214	0.997296	0.856596	1.02233	0.304245	1.01325	0.591673	0.956195	1.01315	0.952517
4.76	0.742484	0.990652	0.839737	1.01733	0.858316	1.01805	0.295855	1.02646	0.597039	0.951048	1.01502	0.951235
4.76333	0.738569	0.998675	0.842682	1.01063	0.857077	1.0219	0.295336	1.0229	0.586614	0.953397	1.01648	0.959247
4.76683	0.74547	0.993894	0.850423	1.00609	0.85437	1.02099	0.298204	1.01087	0.593893	0.959474	1.01212	0.957858
4.76983	0.751313	0.993461	0.856001	1.01382	0.859472	1.02251	0.302611	1.0074	0.595647	0.955463	1.01797	0.955054
4.77333	0.744958	0.999066	0.849394	1.01415	0.862408	1.02033	0.295311	1.01549	0.588632	0.96197	1.02166	0.951684
4.77667	0.744492	0.993316	0.842321	1.00654	0.859787	1.02388	0.294857	1.02998	0.596959	0.956775	1.01689	0.959111
4.78	0.746511	0.990236	0.857828	1.01594	0.858657	1.02802	0.291157	1.01655	0.600107	0.956487	1.01817	0.963742
4.78333	0.755544	0.993967	0.855715	1.00233	0.855846	1.01757	0.295929	1.00891	0.587892	0.952605	1.01639	0.960174
4.78683	0.752418	0.992945	0.848892	1.0083	0.861622	1.02237	0.299369	1.01841	0.596137	0.960622	1.01662	0.951832
4.79017	0.743621	0.99114	0.839594	1.02164	0.862251	1.01871	0.288633	1.0257	0.596669	0.956413	1.01777	0.967683
4.79333	0.747228	0.992886	0.846486	1.01659	0.864914	1.02926	0.293644	1.02124	0.59633	0.953863	1.02216	0.95665
4.79667	0.751557	0.996618	0.849298	0.996787	0.859361	1.02004	0.298107	1.00851	0.591819	0.96294	1.01725	0.953878
4.8	0.752619	0.991449	0.840737	1.0198	0.860102	1.02068	0.293211	1.02067	0.593023	0.957116	1.01553	0.956112
4.80333	0.74408	0.990857	0.841285	1.01578	0.864149	1.02183	0.288877	1.03388	0.593742	0.953644	1.0231	0.957396
4.80683	0.741823	0.990045	0.839113	1.00489	0.861535	1.02083	0.293174	1.0262	0.599258	0.964397	1.01824	0.959221
4.81	0.748718	0.992008	0.850206	1.00392	0.859526	1.01611	0.295048	1.00801	0.599402	0.962748	1.01594	0.953596
4.81333	0.751571	0.989376	0.850718	1.01826	0.86028	1.02246	0.294429	1.0161	0.599386	0.96264	1.02121	0.958166
4.81667	0.747111	0.99509	0.841085	1.00928	0.86202	1.02363	0.293144	1.02717	0.595632	0.955162	1.02256	0.951363
4.82	0.741608	0.990689	0.842475	1.01541	0.86279	1.02146	0.286117	1.02665	0.599778	0.962217	1.01689	0.954491
4.8235	0.745885	0.992854	0.845542	1.01051	0.858717	1.01906	0.293178	1.01057	0.596827	0.959269	1.02092	0.964463
4.82683	0.751178	0.994164	0.852852	1.00099	0.859082	1.02265	0.293081	1.01302	0.596522	0.961121	1.0203	0.950387
4.83	0.746605	0.995093	0.845271	1.01191	0.863059	1.02116	0.293094	1.02874	0.595894	0.955811	1.01422	0.957101
4.83333	0.74388	0.990826	0.841286	1.01996	0.861936	1.01868	0.29307	1.02992	0.598886	0.956122	1.01782	0.965257
4.83667	0.747097	0.994798	0.843338	1.0095	0.857996	1.01683	0.293227	1.01013	0.595914	0.962659	1.0226	0.961006
4.84	0.750862	0.989098	0.849714	1.012	0.863324	1.02047	0.295642	1.00772	0.602284	0.958733	1.015	0.957005
4.8435	0.746964	0.995232	0.843591	1.02187	0.860025	1.02131	0.287687	1.02349	0.603379	0.95494	1.0177	0.954572
4.8465	0.747067	0.99884	0.840506	1.01798	0.85951	1.01672	0.293146	1.02656	0.596356	0.959387	1.01783	0.952899
4.85	0.74508	0.993532	0.840928	1.00855	0.857743	1.01943	0.296638	1.01419	0.599123	0.961305	1.01828	0.957056
4.85333	0.753738	0.992181	0.858458	1.01845	0.860649	1.01785	0.293807	1.01056	0.600316	0.962325	1.01646	0.959788
4.85667	0.748249	1.00007	0.850243	1.01377	0.859013	1.02048	0.29146	1.02299	0.596927	0.956155	1.01933	0.955006
4.86017	0.745523	0.991727	0.842572	1.01261	0.862191	1.02201	0.298293	1.03171	0.602734	0.961599	1.01515	0.95428
4.8635	0.744405	0.99344	0.851152	1.0209	0.856413	1.02218	0.296513	1.02129	0.597807	0.955328	1.022	0.959389
4.86667	0.749968	0.999541	0.850459	1.01254	0.865034	1.01648	0.296017	1.01157	0.598777	0.959144	1.02023	0.960768
4.87	0.751842	1.00212	0.85472	1.00086	0.859845	1.0196	0.298091	1.01601	0.599029	0.953366	1.01875	0.955512
4.87333	0.745695	0.992055	0.849963	1.02468	0.86198	1.02541	0.297847	1.02859	0.600762	0.961585	1.01865	0.956871
4.87667	0.741648	1.0068	0.845637	1.01839	0.860085	1.02414	0.292502	1.03185	0.598516	0.954522	1.02549	0.963892
4.88017	0.746622	0.995106	0.8456	1.00309	0.856055	1.0234	0.297726	1.01634	0.599956	0.960589	1.01985	0.959647
4.88317	0.747473	0.996331	0.848628	1.00209	0.856887	1.02046	0.305349	1.00891	0.605506	0.957223	1.01347	0.965678
4.88667	0.749149	0.99586	0.852938	1.02169	0.859433	1.02126	0.297014	1.01961	0.597924	0.960753	1.02059	0.955654
4.89	0.740606	1.00113	0.843048	1.00968	0.862082	1.02423	0.2959	1.03101	0.595693	0.958773	1.02095	0.951049
4.89333	0.740454	0.997815	0.847653	1.01073	0.86209	1.02316	0.298017	1.02547	0.60377	0.959473	1.01749	0.962818
4.8965	0.747077	0.997097	0.857824	1.01047	0.856356	1.01967	0.299041	1.01428	0.598436	0.959536	1.01547	0.960712
4.90017	0.753215	1.00322	0.854017	1.00122	0.863768	1.02165	0.30068	1.02098	0.597524	0.955844	1.02437	0.956521
4.90333	0.74445	0.990839	0.850931	1.01042	0.864022	1.02348	0.294304	1.02482	0.602822	0.958625	1.01921	0.958155
4.90667	0.742716	0.99517	0.8423	1.02266	0.862309	1.02245	0.29208	1.03273	0.601513	0.956202	1.01576	0.965547
4.91	0.748829	0.99921	0.850722	1.00702	0.856328	1.02456	0.295756	1.01734	0.598313	0.95986	1.0211	0.96474
4.91333	0.752555	0.994089	0.847956	1.00534	0.859511	1.02118	0.295269	1.00946	0.593536	0.964546	1.01392	0.96232
4.91683	0.745483	0.991789	0.845225	1.02423	0.864744	1.02439	0.29425	1.02459	0.604235	0.953457	1.02521	0.957635
4.91983	0.744561	0.995974	0.839371	1.01986	0.861831	1.02275	0.289687	1.0354	0.600194	0.955428	1.02067	0.956502
4.92333	0.744166	0.995148	0.848415	1.00352	0.865217	1.02498	0.292431	1.01992	0.603771	0.961197	1.01904	0.957451
4.92667	0.756799	0.993667	0.851998	1.01578	0.863436	1.02595	0.29317	1.01358	0.602806	0.952087	1.01899	0.961175
4.93	0.748126	0.995554	0.842735	1.01725	0.863322	1.02502	0.29429	1.02536	0.598974	0.963257	1.02911	0.961972
4.93333	0.743943	0.992658	0.848166	1.01538	0.86226	1.02267	0.295157	1.0325	0.603246	0.960353	1.01647	0.956233
4.93683	0.749806	0.998789	0.84863	1.02219	0.863861	1.02549	0.286861	1.01988	0.602949	0.957877	1.01662	0.965099
4.93983	0.758897	0.993127	0.855991	1.01887	0.860889	1.02322	0.287842	1.01162	0.597353	0.96058	1.01961	0.961663
4.94333	0.746163	1.00104	0.847829	1.00893	0.860419	1.02562	0.293846	1.02177	0.602421	0.958549	1.02583	0.952922
4.94667	0.746062	0.988665	0.840031	1.01826	0.863426	1.02385	0.29155	1.03185	0.604966	0.960262	1.01717	0.957874
4.95	0.75101	0.999913	0.84243	1.01483	0.861334	1.0193	0.292277	1.02076	0.604359	0.962399	1.02145	0.9622
4.9535	0.746824	0.997541	0.846112	1.00165	0.859502	1.02128	0.297473	1.00671	0.603149	0.968169	1.02053	0.963167
4.9565	0.753243	0.996048	0.8502	1.01219	0.864981	1.02397	0.294022	1.01125	0.608696	0.95819	1.02169	0.958326
4.96	0.748747	0.997503	0.83768	1.024	0.868638	1.02461	0.285963	1.0316	0.603734	0.962015	1.02586	0.961181
4.96333	0.744813	0.999452	0.840431	1.00526	0.860504	1.02514	0.293192	1.0254	0.604032	0.957605	1.02469	0.96102
4.96667	0.755904	0.995878	0.85271	1.01853	0.860668	1.02295	0.292214	1.01177	0.606653	0.967846	1.01425	0.964045
4.97	0.751951	1.00067	0.854961	1.01887	0.863062	1.0238	0.292935	1.01655	0.611953	0.962374	1.02677	0.960318
4.9735	0.745301	0.99763	0.843119	1.01607	0.859021	1.02357	0.29238	1.03048	0.600499	0.961163	1.02407	0.953424
4.9765	0.746352	0.991578	0.848402	1.01663	0.859534	1.02318	0.292216	1.02307	0.609445	0.963523	1.02387	0.964348
4.98	0.750324	0.998753	0.859181	1.02537	0.863756	1.02811	0.29752	1.01671	0.609593	0.962125	1.02306	0.970022
4.98333	0.753427	0.998681	0.853456	1.0047	0.862579	1.01955	0.293531	1.01819	0.606057	0.958496	1.02484	0.959158
4.98667	0.74616	0.998702	0.846514	1.0181	0.867003	1.02408	0.29191	1.03643	0.605764	0.963405	1.01719	0.95716
4.99017	0.743325	1.00175	0.835589	1.02148	0.863393	1.02077	0.293641	1.03216	0.60801	0.962091	1.02411	0.961491
4.9935	0.754158	1.00151	0.845826	1.00927	0.862314	1.02498	0.296616	1.01333	0.607467	0.95665	1.02045	0.957166
4.99667	0.750299	0.999221	0.854507	1.00336	0.859257	1.02049	0.297741	1.01768	0.605431	0.965422	1.0194	0.966592
5	0.742348	0.998327	0.849814	1.02183	0.857798	1.02491	0.292645	1.03136	0.602193	0.955541	1.01835	0.961553
5.00333	0.740437	1.00763	0.845976	1.01605	0.859779	1.02583	0.297495	1.03681	0.604431	0.965408	1.02298	0.959953
5.00667	0.744995	0.997589	0.846573	1.01539	0.854648	1.03049	0.296047	1.02579	0.606801	0.964392	1.01791	0.96057
5.01017	0.753059	0.992019	0.85634	1.01952	0.859884	1.0255	0.296398	1.01781	0.609139	0.96357	1.02148	0.967832
5.01317	0.753382	1.0019	0.857084	1.01737	0.863819	1.02362	0.298513	1.02197	0.605181	0.963268	1.01895	0.961457
5.01667	0.744937	0.999716	0.847826	1.00979	0.861792	1.02723	0.297143	1.03466	0.605615	0.964204	1.01847	0.960233
5.02	0.744569	1.00223	0.846944	1.02014	0.860555	1.02813	0.293731	1.03215	0.60747	0.961403	1.02166	0.964022
5.02333	0.750922	1.00072	0.846936	1.01314	0.858076	1.02532	0.298003	1.0216	0.610891	0.963992	1.01964	0.964935
5.02683	0.75479	0.997425	0.850183	1.0051	0.863936	1.03126	0.299076	1.01605	0.604039	0.964924	1.02357	0.962072
5.03017	0.748479	0.997851	0.838505	1.02186	0.864148	1.02626	0.294682	1.03148	0.612335	0.959563	1.0212	0.955288
5.03333	0.742703	0.999956	0.83822	1.02142	0.865551	1.02849	0.28851	1.03327	0.607212	0.964031	1.02218	0.964176
5.03667	0.746893	1.00535	0.84412	1.00969	0.861748	1.02592	0.294535	1.02797	0.605163	0.964756	1.02295	0.960312
5.04	0.758688	0.996036	0.85039	1.00539	0.864731	1.03234	0.298875	1.01413	0.610507	0.965708	1.02404	0.964187
5.04333	0.748844	0.99841	0.844275	1.02232	0.864229	1.03106	0.29028	1.02875	0.609277	0.96199	1.02655	0.964421
5.04683	0.739361	1.00259	0.842202	1.01429	0.862453	1.03097	0.291299	1.03303	0.605904	0.965356	1.0237	0.958158
5.05017	0.745492	0.995658	0.847384	1.01786	0.865709	1.03133	0.290281	1.02807	0.612403	0.963504	1.01674	0.964239
5.05333	0.747811	0.992946	0.85649	1.01809	0.864305	1.02459	0.295185	1.01852	0.612142	0.962347	1.02164	0.966882
5.05667	0.75207	1.00281	0.852021	1.00878	0.860829	1.02714	0.292362	1.0205	0.610394	0.962992	1.03049	0.959389
5.06	0.745507	0.996855	0.845202	1.01194	0.866179	1.02914	0.291678	1.03534	0.605629	0.958393	1.02252	0.956842
5.06333	0.748137	0.996558	0.844523	1.02126	0.866518	1.02852	0.291747	1.02781	0.61224	0.95893	1.02192	0.964046
5.06683	0.748198	1.00154	0.844561	1.00016	0.860104	1.02348	0.293927	1.01466	0.613489	0.961756	1.02431	0.972049
5.06983	0.752805	1.0004	0.847653	1.01206	0.863689	1.02624	0.2966	1.01459	0.608859	0.964626	1.0234	0.963863
5.07333	0.75215	0.997987	0.841744	1.02982	0.863859	1.02612	0.290864	1.03572	0.616269	0.958806	1.02585	0.959905
5.07667	0.74235	1.00133	0.840083	1.01754	0.864886	1.02289	0.288676	1.02961	0.609303	0.964039	1.02488	0.963481
5.08	0.747208	0.998911	0.848315	1.01337	0.867179	1.0274	0.292968	1.01601	0.611976	0.961351	1.01899	0.967919
5.0835	0.75338	0.996945	0.852349	1.02022	0.86455	1.02443	0.290247	1.01825	0.613642	0.961914	1.02988	0.965943
5.0865	0.750551	1.00479	0.842084	1.0266	0.870444	1.02511	0.289825	1.0331	0.607868	0.96096	1.02679	0.960566
5.09	0.741781	0.999147	0.839709	1.01535	0.864252	1.02491	0.294729	1.0367	0.613599	0.966364	1.02635	0.956432
5.09333	0.753861	0.996461	0.845649	1.0191	0.862187	1.02776	0.291917	1.02499	0.611288	0.964236	1.02143	0.961329
5.09667	0.75549	0.999411	0.8529	1.02221	0.866421	1.02719	0.289849	1.01427	0.613446	0.968973	1.02845	0.966256
5.1	0.74999	0.999418	0.851394	1.01151	0.866042	1.02251	0.289606	1.01803	0.607628	0.963941	1.02235	0.96178
5.1035	0.747116	0.997018	0.838054	1.0316	0.866786	1.02711	0.28777	1.03896	0.61364	0.959689	1.02577	0.960979
5.1065	0.750565	0.997661	0.846435	1.02781	0.862049	1.02819	0.291007	1.03066	0.611032	0.962328	1.02117	0.968208
5.11	0.748088	0.999994	0.846205	1.00467	0.861644	1.02578	0.297665	1.01509	0.611203	0.96272	1.02503	0.963612
5.11333	0.752557	0.997863	0.855689	1.01569	0.860837	1.02773	0.294279	1.02591	0.615333	0.969133	1.02346	0.964679
5.11667	0.744905	1.00715	0.843203	1.02467	0.866149	1.02742	0.291746	1.03349	0.61104	0.963335	1.02346	0.960395
5.12017	0.742033	1.00034	0.8383	1.01623	0.862029	1.02669	0.297904	1.03068	0.608453	0.966702	1.01822	0.962539
5.12317	0.749729	1.00151	0.84649	1.00762	0.86423	1.032	0.2962	1.0234	0.613359	0.961386	1.01857	0.964679
5.12667	0.754389	1.00091	0.857905	1.02217	0.865806	1.02453	0.298478	1.02409	0.612141	0.964266	1.02163	0.970548
5.13	0.74426	1.00602	0.84963	1.01419	0.860706	1.02153	0.293071	1.03077	0.607601	0.965065	1.02641	0.959769
5.13333	0.744682	1.00103	0.842535	1.01492	0.863658	1.03004	0.292496	1.03853	0.618001	0.963045	1.02103	0.958269
5.13667	0.745051	1.0007	0.851122	1.02513	0.864971	1.02868	0.298843	1.02855	0.619293	0.965657	1.02439	0.968882
5.14017	0.751401	1.0063	0.853709	1.00755	0.86434	1.02551	0.297274	1.0188	0.611921	0.965044	1.02595	0.9639
5.14317	0.746375	1.00294	0.849391	1.01085	0.864338	1.0245	0.294297	1.03153	0.615721	0.964371	1.02318	0.964671
5.14667	0.746573	1.00425	0.840663	1.02914	0.859001	1.03077	0.295317	1.03503	0.615704	0.961351	1.01995	0.961823
5.15	0.745859	1.01046	0.840535	1.01877	0.866728	1.02428	0.29456	1.03544	0.611416	0.966774	1.02546	0.962364
5.15333	0.747654	1.00369	0.850449	1.00544	0.860935	1.02884	0.299218	1.01892	0.616616	0.969894	1.0241	0.968014
5.15683	0.752619	1.00204	0.859936	1.02015	0.860877	1.0279	0.293062	1.01962	0.618827	0.964407	1.02559	0.967234
5.16017	0.745311	1.00926	0.842573	1.00963	0.863388	1.02681	0.296113	1.03424	0.617101	0.967478	1.03072	0.960054
5.16333	0.743516	1.00742	0.844253	1.01355	0.86647	1.03056	0.29332	1.03821	0.617178	0.965739	1.02649	0.961602
5.16667	0.740165	1.00288	0.850982	1.01736	0.862752	1.02941	0.293655	1.02948	0.627065	0.966916	1.02061	0.963398
5.17	0.754602	1.00868	0.854107	1.0151	0.864359	1.02649	0.295323	1.01758	0.612573	0.972078	1.02959	0.966262
5.17333	0.75291	1.00205	0.84715	1.01302	0.868996	1.02934	0.298525	1.03211	0.614018	0.968003	1.02814	0.964564
5.17683	0.748177	0.997086	0.839502	1.03255	0.868642	1.03522	0.289658	1.03825	0.6206	0.962304	1.02646	0.965594
5.17983	0.749332	1.00567	0.84889	1.01986	0.861297	1.03201	0.291807	1.03105	0.615544	0.968604	1.02509	0.964328
5.18333	0.753765	1.0097	0.850861	1.00019	0.861126	1.02718	0.293444	1.01777	0.617934	0.969675	1.02375	0.968087
5.18667	0.754522	1.00009	0.850452	1.01609	0.869679	1.03025	0.297356	1.02084	0.621124	0.967429	1.0251	0.966597
5.19	0.74538	1.00441	0.834269	1.024	0.869615	1.03206	0.292076	1.03485	0.622882	0.960402	1.02222	0.962514
5.19333	0.745217	1.00717	0.841379	1.0141	0.864296	1.03462	0.29515	1.0293	0.61277	0.972278	1.02709	0.963321
5.19683	0.750111	0.999552	0.852213	1.01771	0.87009	1.0292	0.293632	1.02039	0.617559	0.964576	1.02128	0.968964
5.19983	0.754045	1.00199	0.852783	1.02874	0.867862	1.02814	0.289554	1.02446	0.616638	0.962747	1.02823	0.967435
5.20333	0.751482	1.00506	0.841604	1.01755	0.866703	1.02394	0.289909	1.03674	0.613907	0.970722	1.03247	0.962158
5.20667	0.741962	0.996337	0.850158	1.01815	0.868098	1.03219	0.289255	1.0354	0.618345	0.96718	1.02374	0.966195
5.21	0.755835	1.00267	0.852986	1.01996	0.866349	1.03057	0.289183	1.0206	0.619002	0.964554	1.02032	0.970988
5.2135	0.756574	1.00217	0.844387	1.00799	0.864677	1.02884	0.294933	1.01859	0.615475	0.967522	1.03081	0.967079
5.21683	0.75267	1.00058	0.846476	1.02129	0.868885	1.03488	0.289468	1.0334	0.621589	0.967312	1.02709	0.963375
5.22	0.748477	0.999393	0.843309	1.03601	0.866866	1.02994	0.287312	1.03706	0.621141	0.962616	1.02388	0.966919
5.22333	0.752391	1.00582	0.845992	1.01514	0.863338	1.02524	0.296639	1.02224	0.618088	0.966386	1.0239	0.968614
5.22667	0.756512	1.00308	0.853279	1.01381	0.869643	1.02725	0.294683	1.0195	0.614796	0.967789	1.02185	0.966428
5.23	0.747832	1.00333	0.844518	1.02977	0.867084	1.03218	0.287108	1.03296	0.61915	0.960729	1.02584	0.970339
5.2335	0.746774	1.00385	0.84005	1.0174	0.867282	1.02606	0.290307	1.04001	0.617803	0.964131	1.02899	0.963309
5.2365	0.742441	1.00634	0.836499	1.01317	0.863688	1.03057	0.297589	1.02593	0.618913	0.968433	1.0245	0.968539
5.24	0.755592	1.00478	0.855984	1.03204	0.867987	1.02896	0.297221	1.02198	0.622912	0.970387	1.02582	0.968793
5.24333	0.748792	1.00548	0.850422	1.02266	0.86781	1.02826	0.287563	1.03392	0.61721	0.966952	1.02823	0.964569
5.24667	0.746331	1.0031	0.848544	1.01857	0.864881	1.02773	0.296227	1.04045	0.62081	0.963977	1.01908	0.961971
5.25017	0.744094	1.00263	0.845129	1.0311	0.866778	1.02961	0.292578	1.03013	0.620184	0.965513	1.02364	0.970327
5.2535	0.75806	1.00302	0.848001	1.00822	0.866231	1.02553	0.296189	1.01815	0.623318	0.9664	1.02929	0.968599
5.25667	0.75052	1.00813	0.855792	1.01041	0.861393	1.02631	0.298958	1.02585	0.613737	0.970788	1.02756	0.962469
5.26	0.74833	1.00476	0.843092	1.02372	0.867755	1.03079	0.295801	1.03751	0.621174	0.97079	1.02247	0.961057
5.26333	0.745535	1.01279	0.838277	1.02421	0.866644	1.03051	0.295942	1.03445	0.622059	0.966485	1.02894	0.961994
5.26667	0.749467	1.00541	0.847641	1.01251	0.866953	1.02817	0.298256	1.03002	0.620733	0.969595	1.02713	0.96927
5.27017	0.748939	1.00575	0.857386	1.02109	0.867128	1.0276	0.297256	1.02071	0.624666	0.970527	1.0247	0.963887
5.27317	0.749823	1.00148	0.846658	1.02915	0.867498	1.03155	0.296097	1.02916	0.623221	0.972297	1.02307	0.963732
5.27667	0.745772	1.00998	0.84534	1.02455	0.86596	1.02858	0.296068	1.03737	0.61849	0.967014	1.03116	0.961186
5.28	0.743182	1.00618	0.843362	1.02306	0.86385	1.03189	0.296521	1.03743	0.62492	0.969651	1.02455	0.966182
5.28333	0.753367	1.00555	0.855057	1.02284	0.864204	1.03191	0.293746	1.02383	0.625754	0.9693	1.02396	0.971118
5.28683	0.75507	1.00543	0.849675	1.01098	0.862436	1.03071	0.297489	1.02528	0.61307	0.972568	1.02781	0.963086
5.29017	0.743922	1.00306	0.838279	1.02052	0.865036	1.03446	0.295606	1.03958	0.625003	0.964236	1.02677	0.963395
5.29317	0.742765	1.00059	0.846128	1.02899	0.866087	1.03515	0.291253	1.03722	0.621466	0.967095	1.02558	0.967866
5.29667	0.745436	1.00387	0.849078	1.01695	0.866676	1.02776	0.296406	1.02965	0.620966	0.966747	1.02605	0.966655
5.3	0.753086	1.00603	0.849198	1.01108	0.864258	1.03537	0.298743	1.01944	0.622893	0.971663	1.02354	0.967299
5.30333	0.752733	1.00013	0.846486	1.02751	0.869478	1.03195	0.290496	1.03729	0.623774	0.966687	1.03018	0.967249
5.30683	0.741796	1.00778	0.843647	1.01891	0.867121	1.03351	0.295055	1.04207	0.621799	0.965797	1.03013	0.961467
5.30983	0.749073	1.00777	0.846984	1.00658	0.866062	1.03611	0.29292	1.02546	0.625597	0.969784	1.03108	0.967661
5.31333	0.750851	0.994781	0.852631	1.01957	0.869783	1.02993	0.294863	1.02168	0.627592	0.97095	1.02566	0.968583
5.31667	0.759743	1.00784	0.84539	1.02611	0.862226	1.03618	0.291275	1.02951	0.619336	0.971792	1.03063	0.968568
5.32	0.745658	1.00353	0.848418	1.01944	0.863514	1.0326	0.298027	1.03972	0.624875	0.972686	1.02769	0.961322
5.32333	0.747357	0.998923	0.848323	1.02486	0.86759	1.03289	0.286397	1.03604	0.626321	0.968386	1.02478	0.972794
5.32683	0.753356	1.00516	0.849125	1.01436	0.8694	1.02673	0.294782	1.01614	0.62575	0.966592	1.02699	0.971074
5.32983	0.759308	1.01238	0.843888	1.01305	0.867458	1.02802	0.289987	1.02057	0.620817	0.967982	1.02632	0.970572
5.33333	0.747784	0.999674	0.840632	1.02226	0.870437	1.02994	0.291332	1.04064	0.628678	0.970007	1.02799	0.963849
5.33667	0.746135	1.00608	0.841089	1.02462	0.870395	1.03518	0.292341	1.0331	0.625621	0.96738	1.03057	0.966093
5.34	0.753199	1.0066	0.842372	1.01114	0.862972	1.02947	0.296576	1.01916	0.626497	0.97094	1.02763	0.970647
5.3435	0.758383	1.00261	0.85111	1.03231	0.866992	1.0351	0.292921	1.01954	0.628588	0.967732	1.02153	0.969966
5.3465	0.754844	1.00294	0.846583	1.0343	0.868862	1.03302	0.286724	1.03539	0.625173	0.969999	1.03306	0.966851
5.35	0.747669	1.01032	0.840802	1.02619	0.869165	1.03065	0.293603	1.03717	0.622602	0.966499	1.03134	0.966175
5.35333	0.752693	1.00059	0.847418	1.02226	0.871979	1.03248	0.295243	1.02544	0.622397	0.972025	1.02906	0.97208
5.35667	0.758931	1.01121	0.858413	1.03196	0.870263	1.02959	0.288661	1.0283	0.62499	0.969199	1.03086	0.972003
5.36	0.750714	1.00589	0.846174	1.01754	0.869464	1.02962	0.290077	1.03377	0.6235	0.969183	1.02904	0.967093
5.3635	0.750324	1.00069	0.844409	1.02893	0.870792	1.03592	0.294026	1.04121	0.628089	0.967265	1.02279	0.96406
5.3665	0.748294	1.00293	0.846978	1.03478	0.86727	1.03447	0.291791	1.03111	0.629538	0.965783	1.02843	0.968583
5.37	0.755946	1.00756	0.846891	1.02566	0.866794	1.029	0.295865	1.0166	0.624923	0.969751	1.03164	0.976345
5.37333	0.7504	1.00667	0.854355	1.01776	0.865148	1.03618	0.289684	1.0352	0.620688	0.967707	1.02585	0.965672
5.37667	0.746476	1.00631	0.84655	1.02968	0.86726	1.03805	0.294266	1.04219	0.629369	0.970786	1.02665	0.964681
5.38017	0.74352	1.011	0.841789	1.02491	0.862798	1.03054	0.294149	1.03129	0.627886	0.971512	1.02481	0.968182
5.3835	0.75446	1.00602	0.849012	1.02173	0.869588	1.03069	0.299846	1.02379	0.630741	0.970771	1.02692	0.970967
5.38667	0.752537	1.00699	0.853944	1.02806	0.866885	1.03241	0.296615	1.03071	0.626678	0.968441	1.03039	0.96498
5.39	0.744081	1.01053	0.850139	1.02716	0.865111	1.03452	0.296129	1.04004	0.627222	0.967727	1.03156	0.964595
5.39333	0.747562	1.00688	0.842963	1.02501	0.86706	1.0361	0.294197	1.0407	0.627339	0.971309	1.02493	0.964692
5.39667	0.746853	1.00353	0.844598	1.02861	0.864536	1.03355	0.291738	1.03162	0.634387	0.970991	1.02754	0.973847
5.40017	0.750761	1.01202	0.857486	1.01446	0.862791	1.03097	0.294787	1.02727	0.62754	0.974859	1.03228	0.970418
5.40317	0.75293	1.00937	0.850198	1.01329	0.86696	1.03373	0.300667	1.03551	0.626074	0.970781	1.0295	0.958087
5.40667	0.743445	1.00771	0.842696	1.02781	0.866607	1.03419	0.291273	1.04259	0.626407	0.969425	1.02631	0.961749
5.41	0.746586	1.01059	0.841991	1.03066	0.86716	1.02621	0.295511	1.03215	0.627645	0.969757	1.02787	0.969613
5.41333	0.749783	1.00808	0.84876	1.01237	0.868111	1.03256	0.297722	1.02588	0.624222	0.973044	1.03093	0.965922
5.41667	0.753642	1.00442	0.849358	1.03198	0.867198	1.03638	0.295758	1.02791	0.628608	0.971779	1.02984	0.969737
5.42017	0.748387	1.0067	0.846473	1.02815	0.866435	1.03806	0.293576	1.03951	0.631678	0.974323	1.0309	0.970563
5.42317	0.746603	1.01621	0.845275	1.02794	0.865929	1.03424	0.292536	1.04454	0.629897	0.976709	1.03126	0.971357
5.42667	0.745886	1.00296	0.845809	1.01676	0.864794	1.03378	0.299425	1.03651	0.629319	0.967598	1.02791	0.970398
5.43	0.756052	1.01108	0.855125	1.02418	0.867835	1.03335	0.297208	1.02396	0.631709	0.971892	1.02849	0.973428
5.43333	0.757663	1.01072	0.849039	1.02316	0.866292	1.0379	0.29634	1.03281	0.627781	0.97584	1.03693	0.966134
5.43683	0.740658	1.00215	0.842239	1.02694	0.870908	1.03853	0.294064	1.044	0.635609	0.975572	1.02733	0.971218
5.43983	0.747949	1.00349	0.852625	1.02452	0.865735	1.03602	0.28914	1.03148	0.631728	0.973154	1.02452	0.975172
5.44333	0.757123	1.00679	0.853694	1.01967	0.868871	1.0318	0.293608	1.02511	0.629658	0.973306	1.03293	0.967066
5.44667	0.756322	1.00493	0.847815	1.01751	0.865816	1.03649	0.294057	1.02884	0.63148	0.973987	1.02943	0.966943
5.45	0.752917	1.00914	0.842481	1.0312	0.869323	1.0376	0.292497	1.04012	0.62809	0.967587	1.03292	0.968418
5.45333	0.745546	1.00894	0.847745	1.02344	0.863829	1.03713	0.290597	1.03489	0.63255	0.972845	1.03207	0.967464
5.45683	0.751328	1.00422	0.854379	1.01635	0.872423	1.03138	0.29576	1.01703	0.632999	0.973668	1.03176	0.971015
5.45983	0.756836	1.00166	0.852981	1.02884	0.874285	1.03679	0.294731	1.0261	0.636054	0.969232	1.02601	0.968156
5.46333	0.749835	1.00453	0.843732	1.03614	0.868545	1.03739	0.289689	1.04246	0.633599	0.970164	1.03483	0.968662
5.46667	0.745473	1.00491	0.837733	1.01903	0.871323	1.03008	0.292082	1.03782	0.628821	0.973499	1.03396	0.966607
5.47	0.755362	1.00394	0.850216	1.02893	0.87111	1.03333	0.291368	1.02226	0.637227	0.974209	1.02951	0.975535
5.4735	0.760939	1.00933	0.851176	1.02688	0.868318	1.03403	0.294956	1.02678	0.633292	0.972732	1.03046	0.974883
5.47683	0.752596	1.00756	0.848565	1.02759	0.87303	1.03493	0.292614	1.03344	0.631195	0.973021	1.0288	0.965733
5.48	0.748387	1.00564	0.842633	1.02862	0.868916	1.03959	0.291036	1.03983	0.636541	0.964192	1.03494	0.972341
5.48333	0.754087	1.00867	0.851479	1.02652	0.871111	1.02738	0.293455	1.02527	0.64187	0.973279	1.03551	0.969076
5.48667	0.756625	1.01225	0.850669	1.01729	0.873136	1.03285	0.292241	1.02008	0.632398	0.97366	1.03266	0.970478
5.49	0.755429	1.00729	0.844976	1.03365	0.875117	1.04194	0.284062	1.04075	0.635765	0.9707	1.02959	0.969149
5.4935	0.750698	1.00877	0.840409	1.03168	0.870294	1.03441	0.290469	1.03943	0.631305	0.969832	1.03456	0.969352
5.4965	0.748062	1.01494	0.843021	1.02607	0.869862	1.03359	0.292405	1.02647	0.630029	0.974607	1.03575	0.970618
5.5	0.755405	1.00565	0.851533	1.02301	0.86821	1.03375	0.294951	1.02298	0.632817	0.971245	1.02981	0.976642
5.50333	0.749858	1.00522	0.845833	1.03719	0.871326	1.03001	0.296207	1.03648	0.632582	0.969159	1.03484	0.973879
5.50667	0.74437	1.01183	0.838765	1.02484	0.871603	1.03359	0.289336	1.04499	0.633099	0.969939	1.03792	0.96417
5.51017	0.749198	1.00576	0.845574	1.03237	0.867857	1.04099	0.295126	1.03757	0.63006	0.969532	1.02622	0.964793
5.5135	0.756683	1.00708	0.857374	1.02643	0.873819	1.03187	0.292492	1.0224	0.634678	0.974907	1.03136	0.97215
5.51667	0.75109	1.01054	0.849364	1.02624	0.869712	1.03358	0.293636	1.03358	0.628998	0.970699	1.03504	0.971266
5.52	0.749471	1.01267	0.851585	1.02214	0.866121	1.03812	0.295437	1.04663	0.630472	0.974785	1.03266	0.969515
5.52333	0.742604	1.00761	0.846104	1.03503	0.868051	1.03655	0.293716	1.0397	0.637754	0.967716	1.03045	0.975511
5.52667	0.752033	1.00949	0.845348	1.02312	0.865335	1.0291	0.298135	1.0356	0.633111	0.971113	1.03065	0.972351
5.53017	0.754158	1.00988	0.851542	1.01549	0.873559	1.03379	0.298484	1.03061	0.630769	0.97152	1.02806	0.973593
5.53317	0.744585	1.00854	0.846865	1.0359	0.870224	1.03548	0.297498	1.04034	0.635261	0.969171	1.02984	0.966237
5.53667	0.741703	1.01665	0.845629	1.02874	0.865314	1.03363	0.290483	1.04221	0.63161	0.972856	1.03506	0.968384
5.54	0.748504	1.00692	0.845423	1.01652	0.866293	1.0331	0.300883	1.0304	0.630173	0.977033	1.03195	0.967223
5.54333	0.756473	1.00558	0.859483	1.02832	0.866158	1.03427	0.295027	1.02425	0.633483	0.97204	1.03011	0.97419
5.54667	0.754413	1.01273	0.849666	1.03097	0.869125	1.03723	0.297152	1.03781	0.631727	0.969219	1.0362	0.974893
5.55017	0.743784	1.00936	0.845864	1.02562	0.867267	1.03954	0.295021	1.04511	0.636888	0.971929	1.03622	0.966032
5.55317	0.745074	1.01076	0.849864	1.02596	0.86763	1.03742	0.291401	1.03807	0.64123	0.973111	1.03035	0.976864
5.55667	0.755674	1.01316	0.851311	1.02404	0.870621	1.034	0.290216	1.02744	0.635484	0.973638	1.03661	0.976031
5.56033	0.754525	1.00687	0.848975	1.03218	0.866637	1.0407	0.291998	1.02649	0.630475	0.97308	1.02985	0.967188
5.56333	0.753492	1.00107	0.837689	1.03566	0.86551	1.03577	0.2915	1.04092	0.640438	0.97386	1.0347	0.970715
5.56683	0.744452	1.01402	0.840146	1.03022	0.867138	1.03884	0.296706	1.04102	0.637004	0.970748	1.03664	0.976776
5.56983	0.754168	1.01282	0.851828	1.01819	0.865616	1.0373	0.297717	1.0282	0.635901	0.975906	1.0335	0.972307
5.57333	0.758832	1.00434	0.848998	1.02199	0.870901	1.03657	0.295062	1.02706	0.636699	0.969928	1.0322	0.973526
5.57667	0.750951	1.00613	0.838394	1.03456	0.873355	1.03923	0.288262	1.04871	0.639081	0.972891	1.03707	0.971352
5.58	0.74348	1.01292	0.843666	1.02142	0.866327	1.04162	0.294803	1.04419	0.639194	0.97256	1.03609	0.971454
5.58333	0.753027	1.00671	0.848386	1.02396	0.865428	1.03964	0.290979	1.03276	0.637051	0.974087	1.03282	0.975239
5.58683	0.762804	1.0101	0.848126	1.02976	0.869955	1.03752	0.290502	1.03239	0.63847	0.976284	1.03487	0.974726
5.58983	0.755897	1.01018	0.84197	1.03481	0.874553	1.03833	0.291736	1.03645	0.635728	0.974356	1.03309	0.976301
5.59333	0.740191	1.00539	0.849194	1.02753	0.871678	1.0328	0.292034	1.04236	0.637489	0.975279	1.03088	0.966284
5.59667	0.751618	1.00505	0.852827	1.03351	0.871652	1.03857	0.290463	1.02998	0.643962	0.971582	1.03533	0.971963
5.6	0.756402	1.00932	0.85303	1.01514	0.872716	1.03274	0.295487	1.02445	0.635422	0.97331	1.03617	0.976039
5.6035	0.755027	1.0069	0.843744	1.02929	0.872133	1.04274	0.290834	1.04352	0.636125	0.976774	1.03178	0.978122
5.60683	0.748139	1.0094	0.832803	1.03589	0.872512	1.03664	0.2903	1.0445	0.640178	0.966896	1.03625	0.973926
5.61	0.747962	1.00904	0.843668	1.02731	0.87159	1.0329	0.287938	1.02924	0.635162	0.982559	1.03487	0.976684
5.61333	0.753728	1.00877	0.84609	1.01465	0.866691	1.03698	0.294679	1.02059	0.642344	0.977451	1.0397	0.974045
5.61667	0.758039	1.01128	0.847676	1.03959	0.86979	1.03407	0.288143	1.04323	0.640256	0.973158	1.03582	0.975661
5.62	0.745647	1.01235	0.840088	1.03224	0.870878	1.0425	0.292022	1.0451	0.637509	0.973596	1.03734	0.973933
5.6235	0.749058	1.00587	0.848028	1.02621	0.869974	1.03739	0.29306	1.03468	0.638542	0.974022	1.03194	0.968882
5.6265	0.755563	1.00659	0.851945	1.02467	0.874609	1.0389	0.296068	1.02619	0.64459	0.973183	1.03291	0.980504
5.63	0.756787	1.01482	0.856538	1.03739	0.872195	1.03553	0.290806	1.03446	0.641179	0.976806	1.03685	0.979507
5.63333	0.747668	1.01023	0.844708	1.03035	0.872016	1.0388	0.289176	1.04484	0.637699	0.979678	1.03624	0.969622
5.63667	0.746409	1.00659	0.84641	1.03841	0.870259	1.03589	0.291473	1.03666	0.640144	0.97494	1.02808	0.971068
5.64017	0.750425	1.00865	0.846693	1.02843	0.867031	1.03526	0.294625	1.02587	0.637746	0.973954	1.03693	0.971853
5.6435	0.755148	1.0123	0.857062	1.02205	0.872469	1.0344	0.298428	1.03333	0.639294	0.978175	1.03368	0.975371
5.64667	0.754079	1.01158	0.848598	1.02838	0.869261	1.04353	0.293103	1.04361	0.64284	0.973543	1.0325	0.97861
5.65	0.747395	1.0118	0.837888	1.0313	0.870648	1.03457	0.292233	1.04138	0.642446	0.972015	1.03439	0.970624
5.65333	0.752058	1.01395	0.845239	1.02197	0.866599	1.03507	0.296191	1.03248	0.637735	0.97443	1.03598	0.971169
5.65667	0.75173	1.00913	0.850087	1.02898	0.873992	1.03897	0.295313	1.02543	0.644386	0.976707	1.03112	0.976552
5.66017	0.748795	1.01667	0.849869	1.03267	0.874395	1.03663	0.292266	1.04093	0.642336	0.977696	1.03553	0.976051
5.66317	0.740409	1.01815	0.846049	1.0335	0.86897	1.03586	0.295129	1.04506	0.637988	0.976318	1.03202	0.970878
5.66667	0.749331	1.00813	0.845428	1.02632	0.867146	1.03875	0.299648	1.037	0.641259	0.973666	1.03256	0.966329
5.67	0.753715	1.00924	0.859563	1.03475	0.870761	1.03847	0.296512	1.02665	0.644889	0.975472	1.03693	0.978705
5.67333	0.754627	1.0167	0.852952	1.01955	0.866437	1.03574	0.297318	1.03518	0.640373	0.976664	1.03469	0.981595
5.67667	0.745127	1.00982	0.8406	1.03011	0.873529	1.03969	0.293635	1.04461	0.641365	0.975839	1.03658	0.971465
5.68017	0.746706	1.0126	0.841954	1.03475	0.867869	1.03664	0.295662	1.04385	0.646843	0.971602	1.03293	0.974508
5.68317	0.75585	1.01278	0.85444	1.02244	0.868866	1.03198	0.296209	1.02736	0.643769	0.9755	1.03571	0.973823
5.68667	0.755413	1.01276	0.849976	1.01921	0.870597	1.04426	0.295183	1.02677	0.639678	0.979513	1.03348	0.971922
5.69	0.747984	1.00991	0.849092	1.03232	0.870383	1.04114	0.295015	1.0388	0.645996	0.971448	1.03388	0.975802
5.69333	0.745197	1.0165	0.845157	1.03159	0.869838	1.04109	0.295631	1.04207	0.641676	0.975932	1.03967	0.975956
5.69683	0.750746	1.01168	0.850517	1.02395	0.865154	1.04155	0.298674	1.03651	0.64327	0.976164	1.03254	0.972726
5.69983	0.75245	1.01041	0.854113	1.02223	0.870395	1.0393	0.295856	1.0245	0.646275	0.974237	1.03487	0.979876
5.70333	0.75362	1.01544	0.848933	1.03477	0.8746	1.03869	0.29108	1.03951	0.641378	0.977815	1.03673	0.975576
5.70667	0.743767	1.01252	0.8411	1.02666	0.869945	1.03859	0.291903	1.0462	0.644713	0.97854	1.03947	0.970887
5.71	0.747738	1.00752	0.853431	1.02878	0.872261	1.04306	0.293471	1.04208	0.648792	0.977547	1.03312	0.971066
5.71333	0.760893	1.0158	0.854991	1.02502	0.871586	1.04078	0.29305	1.03286	0.642341	0.976014	1.03956	0.975514
5.71683	0.754922	1.01029	0.850288	1.02567	0.873636	1.04255	0.295539	1.03315	0.643621	0.97655	1.03137	0.973169
5.71983	0.748372	1.01008	0.838968	1.02819	0.875038	1.04144	0.288121	1.044	0.646235	0.978127	1.03382	0.972118
5.72333	0.749853	1.01199	0.844248	1.03367	0.875057	1.03999	0.289046	1.04165	0.645444	0.974578	1.03914	0.973997
5.72667	0.755678	1.01084	0.845478	1.01386	0.864916	1.03958	0.295253	1.02583	0.643174	0.973904	1.0379	0.975711
5.73	0.759069	1.00977	0.852312	1.02754	0.872877	1.04474	0.293065	1.02951	0.643104	0.978994	1.03469	0.98187
5.7335	0.750467	1.01346	0.843794	1.03584	0.876024	1.04063	0.285023	1.04388	0.640849	0.973553	1.03751	0.977678
5.7365	0.75014	1.01037	0.839044	1.02932	0.868387	1.0379	0.291516	1.04036	0.641441	0.978305	1.04156	0.974034
5.74	0.748697	1.00864	0.845977	1.01705	0.871054	1.03994	0.290151	1.03144	0.65119	0.977894	1.03331	0.973759
5.74333	0.75879	1.01381	0.855552	1.03915	0.879246	1.04036	0.287901	1.02743	0.64583	0.974587	1.03537	0.981577
5.74667	0.749323	1.01386	0.841548	1.02341	0.871393	1.03883	0.287435	1.0471	0.643446	0.975566	1.0426	0.977845
5.75	0.751402	1.00809	0.841346	1.03266	0.870193	1.03976	0.291409	1.04241	0.643102	0.973899	1.03529	0.972341
5.7535	0.753525	1.01394	0.844453	1.02983	0.872392	1.03926	0.29766	1.02899	0.63972	0.974844	1.03458	0.970387
5.7565	0.761724	1.01205	0.852034	1.02954	0.869965	1.03082	0.291023	1.02736	0.64322	0.976817	1.03673	0.977023
5.76	0.751716	1.0102	0.850384	1.02895	0.875891	1.03844	0.286266	1.0437	0.644944	0.978681	1.03349	0.976976
5.76333	0.74807	1.01013	0.840997	1.04454	0.872998	1.03845	0.291123	1.04598	0.645506	0.971533	1.04088	0.979237
5.76667	0.753804	1.01397	0.843269	1.02461	0.869792	1.03617	0.28847	1.03055	0.639336	0.978939	1.03876	0.979353
5.77	0.752128	1.01059	0.84916	1.0298	0.871435	1.04198	0.295119	1.03398	0.642991	0.978794	1.03352	0.972456
5.77317	0.752683	1.01056	0.854028	1.03045	0.874306	1.041	0.292982	1.03846	0.656826	0.975343	1.03482	0.979414
5.7765	0.747845	1.01443	0.835826	1.03742	0.872035	1.03894	0.291713	1.04582	0.641455	0.98164	1.04086	0.976291
5.78	0.751188	1.01342	0.841663	1.02851	0.870917	1.04033	0.295601	1.03931	0.646655	0.978079	1.03123	0.969006
5.78333	0.757497	1.00955	0.855922	1.03544	0.872305	1.04081	0.294982	1.02706	0.651729	0.974449	1.03315	0.973126
5.78667	0.754797	1.01648	0.856839	1.03017	0.872973	1.03739	0.293794	1.03404	0.645479	0.972261	1.03815	0.981704
5.79017	0.744409	1.01155	0.851842	1.031	0.868381	1.04185	0.295112	1.05139	0.639834	0.979622	1.03805	0.977054
5.79317	0.747582	1.01464	0.841253	1.03634	0.866498	1.04383	0.293225	1.04651	0.645963	0.972174	1.03838	0.98018
5.79667	0.753724	1.01582	0.852026	1.03301	0.871568	1.03492	0.296771	1.0308	0.653809	0.973729	1.04076	0.973562
5.8	0.757171	1.01483	0.853838	1.01896	0.873179	1.03778	0.296007	1.03383	0.646837	0.975107	1.04037	0.968076
5.80333	0.754934	1.01443	0.847983	1.03293	0.870127	1.04372	0.291386	1.04176	0.647092	0.981807	1.03514	0.979576
5.80667	0.743229	1.01672	0.837231	1.03444	0.869939	1.0382	0.290873	1.04879	0.644262	0.971714	1.03817	0.977559
5.81017	0.746442	1.01605	0.843068	1.02402	0.866725	1.03727	0.297766	1.03764	0.642018	0.980206	1.04037	0.974425
5.81317	0.756465	1.01758	0.850665	1.02174	0.871169	1.03969	0.301671	1.03137	0.650139	0.975048	1.03396	0.976815
5.81667	0.75603	1.01553	0.849242	1.03829	0.870368	1.03993	0.294079	1.04013	0.649186	0.977779	1.03596	0.983203
5.82	0.744615	1.01923	0.841676	1.02967	0.871995	1.03964	0.287904	1.04737	0.642159	0.976668	1.03648	0.980935
5.82333	0.744659	1.01532	0.853682	1.02758	0.866549	1.04294	0.298893	1.04128	0.648928	0.978268	1.03452	0.975876
5.82683	0.755964	1.01346	0.857179	1.03467	0.869244	1.04181	0.297916	1.03249	0.647643	0.979132	1.03465	0.976966
5.82983	0.757839	1.0156	0.852071	1.03102	0.873644	1.04115	0.295296	1.03476	0.646951	0.982274	1.04093	0.978306
5.83333	0.746511	1.0148	0.8447	1.02913	0.872256	1.04298	0.293431	1.04661	0.644146	0.977559	1.03835	0.973686
5.83667	0.748494	1.01109	0.843178	1.04188	0.874249	1.04004	0.28886	1.04688	0.649388	0.979451	1.033	0.976086
5.84	0.75132	1.01916	0.848041	1.01924	0.869833	1.04255	0.293835	1.02953	0.648462	0.974124	1.0403	0.978254
5.84333	0.755812	1.0134	0.846964	1.01949	0.873439	1.04386	0.295808	1.02615	0.644467	0.978791	1.03558	0.979604
5.84683	0.750851	1.01251	0.837851	1.03922	0.877861	1.04337	0.288001	1.04594	0.650054	0.977258	1.03786	0.983286
5.84983	0.746095	1.01299	0.834856	1.0329	0.877936	1.04184	0.288885	1.04909	0.646367	0.982615	1.03817	0.977076
5.85333	0.744916	1.01407	0.841584	1.02258	0.870618	1.04365	0.293433	1.03778	0.648655	0.979714	1.03734	0.969982
5.85667	0.759263	1.00976	0.855363	1.03242	0.873933	1.04803	0.291038	1.03103	0.648193	0.980514	1.03665	0.972372
5.86	0.760139	1.01677	0.846573	1.0354	0.872272	1.03785	0.288381	1.04305	0.65463	0.979546	1.04255	0.979088
5.8635	0.748976	1.00708	0.846964	1.02728	0.871738	1.04269	0.291857	1.04572	0.646166	0.977608	1.03988	0.978273
5.86683	0.751908	1.00956	0.852792	1.03591	0.876419	1.03746	0.290137	1.03806	0.653334	0.975805	1.03744	0.974074
5.87	0.7581	1.01611	0.855228	1.03189	0.875613	1.04396	0.292346	1.03244	0.650795	0.976081	1.03346	0.979999
5.87333	0.754883	1.01464	0.844535	1.0292	0.874621	1.0381	0.290933	1.04235	0.648692	0.981239	1.0436	0.976876
5.87667	0.749327	1.01073	0.841976	1.03589	0.876061	1.04491	0.284759	1.0528	0.652482	0.977417	1.03226	0.976092
5.88	0.755712	1.01317	0.842893	1.02992	0.875657	1.04156	0.289613	1.03821	0.646674	0.979042	1.0414	0.979495
5.8835	0.761222	1.01383	0.85602	1.02583	0.873497	1.04173	0.29393	1.02635	0.644401	0.979868	1.03691	0.968933
5.8865	0.756749	1.0156	0.851734	1.02636	0.87459	1.04192	0.294141	1.02627	0.654013	0.982541	1.04288	0.974251
5.89	0.752475	1.01301	0.840213	1.04025	0.876611	1.04157	0.285629	1.05187	0.654861	0.97901	1.03835	0.981102
5.89367	0.747801	1.01072	0.843624	1.03302	0.873228	1.04336	0.293891	1.04307	0.646665	0.978487	1.03942	0.976473
5.89667	0.756168	1.0117	0.851722	1.03039	0.881608	1.04789	0.293092	1.03011	0.648484	0.978637	1.03457	0.971117
5.9	0.757534	1.0185	0.851465	1.04137	0.874469	1.04132	0.285705	1.04136	0.653019	0.978553	1.04061	0.983498
5.9035	0.751247	1.01569	0.844956	1.0347	0.873158	1.03906	0.290559	1.05029	0.649058	0.979579	1.0392	0.97881
5.9065	0.747879	1.01238	0.843473	1.03256	0.876067	1.04418	0.29588	1.04563	0.653197	0.980898	1.03735	0.977829
5.91	0.754075	1.01406	0.84847	1.04424	0.877251	1.04527	0.293086	1.03634	0.653484	0.976697	1.03678	0.974607
5.91333	0.757655	1.02244	0.857637	1.02784	0.87387	1.03862	0.296129	1.04122	0.653274	0.980008	1.04203	0.978525
5.91667	0.74873	1.01712	0.850697	1.03211	0.872784	1.04339	0.288214	1.04593	0.65342	0.980798	1.03716	0.979592
5.92017	0.742252	1.01618	0.841927	1.03899	0.872211	1.04445	0.290939	1.04516	0.653047	0.977797	1.03964	0.983822
5.92317	0.750578	1.01424	0.843438	1.0301	0.874505	1.03601	0.293763	1.03438	0.649994	0.980569	1.03845	0.978767
5.92667	0.755271	1.017	0.844806	1.01863	0.872952	1.04069	0.297646	1.03178	0.649584	0.982475	1.03852	0.975358
5.93	0.749632	1.01839	0.851428	1.04207	0.873345	1.04285	0.293603	1.04169	0.655432	0.982429	1.03523	0.976006
5.93333	0.745085	1.02241	0.843706	1.03927	0.871703	1.03815	0.289692	1.05157	0.654554	0.975978	1.04278	0.978948
5.93667	0.746602	1.01835	0.848221	1.03182	0.869064	1.04336	0.296154	1.04666	0.655292	0.984103	1.03687	0.980704
5.94017	0.750428	1.01164	0.855866	1.03936	0.874484	1.03972	0.300648	1.03512	0.652585	0.978936	1.03791	0.978984
5.94317	0.757121	1.0209	0.855612	1.03801	0.875079	1.04501	0.290904	1.0403	0.654983	0.976371	1.04317	0.982375
5.94667	0.749706	1.02095	0.845131	1.03311	0.875066	1.04312	0.292687	1.05185	0.651549	0.979257	1.04042	0.976344
5.95	0.743127	1.013	0.846414	1.03394	0.869237	1.04707	0.29307	1.04952	0.650485	0.979487	1.03733	0.979641
5.95333	0.752596	1.01954	0.854876	1.03139	0.870618	1.04437	0.294079	1.03252	0.656749	0.9772	1.04387	0.973357
5.95683	0.758897	1.01582	0.851622	1.02283	0.871538	1.04641	0.294981	1.03371	0.65516	0.981057	1.03887	0.976253
5.96017	0.755856	1.01361	0.841888	1.04199	0.872055	1.04629	0.29579	1.04121	0.654116	0.983936	1.0411	0.978251
5.96333	0.745283	1.00869	0.84421	1.04448	0.870583	1.03979	0.290637	1.05137	0.652535	0.978833	1.04014	0.98228
5.96667	0.746384	1.01996	0.844073	1.02873	0.871258	1.04581	0.294723	1.04052	0.652227	0.98312	1.03637	0.976266
5.97	0.754522	1.01153	0.854474	1.02528	0.869018	1.04712	0.293938	1.03489	0.655652	0.980642	1.03523	0.97302
5.97333	0.756847	1.01822	0.846719	1.04397	0.876218	1.0449	0.292096	1.04714	0.658893	0.978032	1.04638	0.987686
5.97683	0.746962	1.01716	0.840038	1.03037	0.872249	1.04382	0.294586	1.05596	0.651582	0.984081	1.03627	0.981207
5.97983	0.744677	1.018	0.848751	1.0274	0.871908	1.04038	0.293934	1.04593	0.647686	0.979919	1.04135	0.978854
5.98333	0.753704	1.0088	0.850423	1.03867	0.87156	1.04728	0.290392	1.03225	0.655909	0.980576	1.03924	0.9781
5.98667	0.75985	1.01594	0.85067	1.03378	0.872472	1.04	0.291887	1.03305	0.650381	0.976746	1.0421	0.987263
5.99	0.753426	1.01531	0.845197	1.03705	0.873576	1.04302	0.286007	1.04606	0.653314	0.986385	1.03834	0.97516
5.9935	0.744692	1.01648	0.841339	1.03727	0.878392	1.0443	0.293856	1.04828	0.660338	0.980283	1.03981	0.981187
5.99683	0.756298	1.01577	0.849062	1.01786	0.8737	1.04251	0.296129	1.02933	0.65098	0.980302	1.04017	0.972437
6	0.758892	1.01594	0.847271	1.01976	0.880199	1.03904	0.288836	1.02856	0.659895	0.981588	1.03763	0.977295
6.00333	0.758489	1.014	0.841364	1.04688	0.878489	1.04417	0.28261	1.04704	0.656767	0.984631	1.04077	0.985134
6.00667	0.745505	1.01636	0.838026	1.03443	0.875837	1.04089	0.289772	1.04482	0.657735	0.983231	1.04045	0.981822
6.01	0.753727	1.01422	0.848529	1.02438	0.873882	1.04744	0.294747	1.03092	0.65194	0.985522	1.04052	0.974018
6.0135	0.760951	1.01211	0.855346	1.04082	0.876416	1.04832	0.287065	1.03641	0.659487	0.98398	1.0415	0.979431
6.0165	0.756086	1.01671	0.842641	1.04698	0.875892	1.04453	0.28491	1.04392	0.658119	0.983426	1.04498	0.981838
6.02	0.748682	1.01508	0.841426	1.02594	0.874899	1.04143	0.288718	1.04576	0.65529	0.981337	1.04369	0.978296
6.02333	0.755645	1.01464	0.84636	1.03887	0.875708	1.04342	0.291225	1.03694	0.65487	0.980822	1.03502	0.97615
6.02667	0.757987	1.01954	0.853583	1.03454	0.879236	1.03904	0.290966	1.03519	0.660788	0.98473	1.04441	0.975951
6.03	0.756435	1.01524	0.852948	1.03095	0.876429	1.05026	0.286784	1.04885	0.655043	0.982021	1.04039	0.982229
6.0335	0.750828	1.01582	0.84295	1.04433	0.872943	1.04307	0.290813	1.05156	0.66276	0.98631	1.03599	0.983206
6.0365	0.749348	1.01677	0.847578	1.03919	0.873433	1.04082	0.29062	1.03806	0.656745	0.978275	1.04004	0.977667
6.04	0.751806	1.01818	0.852883	1.0283	0.875357	1.04405	0.295392	1.03121	0.657873	0.97859	1.0418	0.97544
6.04333	0.755231	1.02086	0.848985	1.03609	0.876114	1.04434	0.292813	1.04329	0.658124	0.982253	1.03951	0.973876
6.04667	0.746931	1.01886	0.838915	1.03784	0.872255	1.03922	0.29243	1.05258	0.661342	0.984679	1.04516	0.983971
6.05017	0.750561	1.02171	0.841839	1.03206	0.868523	1.04288	0.294667	1.04904	0.652329	0.982846	1.04436	0.982302
6.05317	0.75544	1.01623	0.847677	1.02567	0.875433	1.04381	0.29512	1.03586	0.659895	0.984453	1.03838	0.978034
6.05667	0.755722	1.01635	0.857434	1.0422	0.871349	1.04565	0.292361	1.03847	0.66499	0.982308	1.0379	0.981027
6.06	0.750069	1.02256	0.842595	1.0397	0.87213	1.04374	0.293118	1.04759	0.662284	0.98506	1.04122	0.977819
6.06333	0.747163	1.01723	0.847675	1.03387	0.868974	1.04653	0.295466	1.05367	0.654281	0.986133	1.04072	0.982032
6.06667	0.744091	1.01424	0.849405	1.0356	0.871219	1.04369	0.295777	1.04294	0.65903	0.979756	1.03776	0.987249
6.07017	0.758883	1.02285	0.853955	1.02859	0.874216	1.04635	0.299421	1.04457	0.657552	0.979359	1.04209	0.979152
6.07317	0.754694	1.02255	0.854067	1.02756	0.876161	1.04502	0.295588	1.04686	0.656715	0.980086	1.04212	0.975943
6.07667	0.750215	1.01711	0.83961	1.04542	0.877994	1.04914	0.290505	1.052	0.665844	0.983896	1.03799	0.987512
6.08	0.74968	1.02162	0.844491	1.03842	0.871256	1.04174	0.298258	1.04245	0.65679	0.978979	1.03798	0.986868
6.08333	0.746197	1.01987	0.852603	1.02891	0.871024	1.04544	0.303264	1.03636	0.656532	0.982502	1.04059	0.977814
6.08683	0.757287	1.02109	0.856026	1.04542	0.871541	1.05209	0.295414	1.03902	0.664343	0.979448	1.04106	0.983207
6.09017	0.752176	1.0214	0.845587	1.03926	0.873509	1.04377	0.29269	1.04939	0.660431	0.979698	1.04588	0.985819
6.09333	0.749278	1.01863	0.841187	1.02984	0.872977	1.04674	0.294995	1.05159	0.66104	0.984931	1.04122	0.980899
6.09667	0.751472	1.01209	0.853223	1.03581	0.872518	1.04842	0.299035	1.0336	0.660292	0.984145	1.0432	0.97997
6.09983	0.757607	1.01545	0.852452	1.03956	0.871186	1.04843	0.293972	1.03231	0.658756	0.974827	1.04177	0.978944
6.10333	0.754339	1.02205	0.847206	1.03146	0.87695	1.04926	0.293084	1.05176	0.662273	0.985411	1.04235	0.985861
6.10683	0.749181	1.01668	0.8401	1.04665	0.874143	1.05084	0.292555	1.05539	0.661046	0.979103	1.042	0.98167
6.10983	0.751386	1.02095	0.850734	1.03831	0.880137	1.04657	0.292741	1.04101	0.65951	0.982205	1.04094	0.984033
6.11333	0.763063	1.02548	0.853523	1.02321	0.873897	1.04732	0.297167	1.03053	0.65641	0.982172	1.04392	0.988368
6.11667	0.755975	1.01363	0.846236	1.03425	0.876342	1.04661	0.295944	1.03598	0.664206	0.985127	1.03823	0.981641
6.12	0.752171	1.02176	0.841102	1.04339	0.874843	1.04632	0.291335	1.05207	0.664658	0.980529	1.04518	0.983974
6.1235	0.747156	1.01962	0.84301	1.02874	0.873209	1.04562	0.293788	1.0432	0.659599	0.986763	1.04662	0.978266
6.12683	0.755909	1.01633	0.853283	1.03637	0.878794	1.04863	0.2926	1.04051	0.666292	0.98433	1.04137	0.974578
6.12983	0.765503	1.01667	0.848717	1.04737	0.878701	1.04897	0.287801	1.04053	0.660004	0.984392	1.04378	0.982495
6.13333	0.757411	1.02465	0.840532	1.04019	0.876883	1.04178	0.289855	1.05399	0.661792	0.988036	1.04812	0.988526
6.13667	0.743669	1.01332	0.847687	1.02965	0.878204	1.04878	0.291002	1.04879	0.658963	0.983261	1.04343	0.978393
6.14	0.752857	1.01702	0.853044	1.04076	0.878116	1.04994	0.291212	1.03708	0.661296	0.979322	1.04108	0.978347
6.1435	0.758207	1.0229	0.84668	1.0317	0.87601	1.05171	0.293111	1.04195	0.664764	0.983893	1.04818	0.98231
6.1465	0.750797	1.01671	0.840271	1.03549	0.876958	1.0493	0.29402	1.0542	0.664981	0.987782	1.04688	0.985762
6.15	0.75043	1.01684	0.841399	1.04838	0.879976	1.0481	0.284731	1.05266	0.664618	0.980518	1.04255	0.985628
6.15333	0.756466	1.01974	0.851867	1.03296	0.870638	1.04143	0.296186	1.0314	0.662513	0.987195	1.04328	0.979656
6.15667	0.761077	1.01832	0.848464	1.0328	0.876732	1.05095	0.293402	1.03662	0.665394	0.985453	1.04269	0.974474
6.16	0.754808	1.01728	0.844682	1.05115	0.876725	1.05083	0.289426	1.053	0.663732	0.987328	1.0445	0.987398
6.1635	0.746092	1.02169	0.837146	1.04056	0.874204	1.04124	0.291979	1.04947	0.657657	0.98575	1.04488	0.987777
6.1665	0.75121	1.02066	0.840081	1.02724	0.877772	1.04186	0.293161	1.04041	0.661987	0.986107	1.04722	0.980427
6.17	0.760259	1.01711	0.859019	1.04555	0.877727	1.0454	0.290297	1.04017	0.659319	0.984169	1.04141	0.978219
6.17333	0.755132	1.0205	0.850411	1.04294	0.877825	1.04369	0.290627	1.05008	0.667015	0.981927	1.04967	0.982126
6.17667	0.74911	1.01943	0.840203	1.03831	0.877201	1.04506	0.295262	1.05542	0.662556	0.985434	1.04151	0.987861
6.18017	0.750457	1.02093	0.848915	1.04776	0.875688	1.04774	0.29376	1.04635	0.66512	0.989284	1.04048	0.983097
6.1835	0.758269	1.02158	0.857764	1.03443	0.87555	1.04248	0.292582	1.03682	0.662919	0.984104	1.04795	0.983972
6.18667	0.751601	1.02139	0.852315	1.03067	0.878044	1.04412	0.295609	1.05109	0.660374	0.98368	1.05059	0.98621
6.19	0.750027	1.01615	0.848127	1.03949	0.873721	1.04786	0.294533	1.05797	0.665588	0.989227	1.04283	0.984135
6.19333	0.750645	1.02185	0.8376	1.04109	0.875464	1.04537	0.293816	1.04757	0.666152	0.987451	1.04676	0.983641
6.19667	0.753604	1.02349	0.847914	1.02483	0.874611	1.04482	0.298629	1.03559	0.660245	0.982733	1.04617	0.985357
6.20017	0.759677	1.01978	0.855162	1.04366	0.873175	1.04702	0.297145	1.03867	0.668706	0.987881	1.03657	0.978104
6.20317	0.746884	1.02431	0.843793	1.04705	0.875461	1.04622	0.288776	1.0493	0.67041	0.981889	1.0465	0.984343
6.20667	0.74704	1.0306	0.84293	1.04098	0.875172	1.04798	0.295492	1.05419	0.667458	0.984333	1.04439	0.985396
6.21	0.747066	1.01665	0.851533	1.02988	0.870882	1.04419	0.297758	1.03965	0.667364	0.985922	1.04106	0.986503
6.21333	0.756185	1.01872	0.856319	1.0329	0.876949	1.04917	0.291137	1.03448	0.672053	0.976891	1.04221	0.981855
6.21683	0.755205	1.02538	0.847417	1.02981	0.879573	1.04607	0.290268	1.04625	0.665618	0.984284	1.04184	0.985026
6.22017	0.75019	1.02327	0.841387	1.04031	0.873877	1.05334	0.29331	1.05512	0.667075	0.987298	1.0403	0.985491
6.22333	0.750329	1.02084	0.848544	1.04005	0.8669	1.04608	0.292591	1.0472	0.665088	0.98413	1.03719	0.982419
6.22667	0.757461	1.02421	0.852591	1.033	0.874959	1.04812	0.292838	1.0403	0.664281	0.985009	1.04614	0.981307
6.23	0.759948	1.02273	0.850523	1.03108	0.877398	1.04956	0.294977	1.03783	0.667838	0.986615	1.04154	0.984518
6.23333	0.751117	1.0175	0.843204	1.04772	0.876329	1.05371	0.289588	1.06012	0.670802	0.988775	1.04615	0.985238
6.23683	0.747374	1.02226	0.844047	1.03663	0.874188	1.04837	0.292361	1.05252	0.667609	0.987919	1.04795	0.982775
6.23983	0.755988	1.02394	0.848771	1.02592	0.871957	1.04377	0.296665	1.03294	0.66578	0.983722	1.04562	0.979462
6.24333	0.760109	1.01736	0.848158	1.04352	0.87768	1.05062	0.291313	1.03816	0.670079	0.986065	1.04254	0.979018
6.24667	0.760132	1.02345	0.843018	1.04304	0.877067	1.04562	0.291429	1.04608	0.664761	0.984781	1.04871	0.984411
6.25	0.750501	1.02096	0.839255	1.02959	0.87476	1.0499	0.294321	1.05224	0.664291	0.986369	1.04597	0.983562
6.25333	0.752474	1.01521	0.854669	1.04075	0.875892	1.04817	0.291657	1.03725	0.666803	0.986347	1.04272	0.98027
6.25683	0.767109	1.02197	0.854028	1.03844	0.876901	1.04683	0.287915	1.03822	0.666153	0.984017	1.04387	0.982572
6.25983	0.756884	1.02381	0.843349	1.03426	0.88142	1.04901	0.292117	1.05363	0.667326	0.987371	1.05035	0.982786
6.26333	0.749492	1.01573	0.840445	1.04151	0.880021	1.05016	0.285891	1.05438	0.669916	0.986813	1.04736	0.987287
6.26667	0.762432	1.02111	0.845979	1.04096	0.87663	1.0527	0.289264	1.03591	0.666277	0.985396	1.04642	0.984537
6.27	0.760652	1.02093	0.852432	1.0254	0.875194	1.04626	0.293935	1.03423	0.663696	0.986682	1.05252	0.982252
6.2735	0.758761	1.01626	0.84548	1.05269	0.880871	1.04848	0.288117	1.0526	0.668182	0.988413	1.04238	0.979557
6.27683	0.747197	1.01997	0.839502	1.04275	0.875868	1.04965	0.286547	1.05231	0.667353	0.987922	1.04689	0.988803
6.28	0.747871	1.02058	0.843	1.03799	0.875385	1.04873	0.292305	1.04818	0.66456	0.987533	1.04815	0.981289
6.28333	0.756797	1.01995	0.850707	1.03456	0.881223	1.05096	0.286706	1.03743	0.664925	0.986929	1.04592	0.983001
6.28667	0.760806	1.0193	0.847358	1.04762	0.878857	1.04571	0.285581	1.04386	0.680923	0.981442	1.04734	0.981473
6.29	0.746594	1.02239	0.839563	1.03593	0.880571	1.04716	0.293833	1.05591	0.666967	0.985872	1.04857	0.989118
6.2935	0.750742	1.01788	0.843224	1.04515	0.877582	1.05013	0.290331	1.04418	0.664646	0.986098	1.0409	0.984704
6.2965	0.754726	1.01608	0.855248	1.04754	0.879435	1.04716	0.293173	1.03853	0.6671	0.986535	1.04429	0.985125
6.3	0.755345	1.02266	0.850562	1.04163	0.876456	1.0439	0.289568	1.0454	0.675257	0.989799	1.04703	0.97825
6.30333	0.753311	1.02199	0.851876	1.04206	0.877452	1.05181	0.291825	1.06323	0.664755	0.991076	1.04635	0.982257
6.30667	0.748802	1.02075	0.849277	1.04524	0.8739	1.04496	0.291136	1.05063	0.672558	0.987843	1.04634	0.992916
6.31017	0.757435	1.02353	0.843271	1.02707	0.874067	1.05238	0.295887	1.03933	0.670352	0.985044	1.04583	0.98946
6.31317	0.760118	1.02749	0.853578	1.03176	0.878676	1.04373	0.292923	1.04704	0.670097	0.984713	1.0475	0.976828
6.31667	0.755126	1.02228	0.847813	1.04123	0.878598	1.04378	0.290412	1.05536	0.674528	0.986048	1.04892	0.985625
6.32	0.745956	1.02512	0.839706	1.04253	0.879887	1.04706	0.294679	1.05608	0.671772	0.987228	1.04653	0.98469
6.32333	0.748881	1.0266	0.846171	1.03697	0.875927	1.04985	0.301378	1.04249	0.669659	0.985665	1.03839	0.985556
6.32667	0.755509	1.02401	0.855437	1.04266	0.879018	1.04814	0.289294	1.03778	0.666767	0.985534	1.04352	0.983508
6.33017	0.754922	1.02382	0.8504	1.04244	0.877207	1.05033	0.293087	1.04525	0.671745	0.984613	1.04784	0.981528
6.33317	0.751642	1.02788	0.845832	1.03591	0.874649	1.05141	0.297683	1.06151	0.667459	0.994287	1.04541	0.98474
6.33667	0.74838	1.0229	0.846469	1.04183	0.872714	1.04931	0.297787	1.04849	0.672802	0.988658	1.04436	0.988499
6.34	0.755208	1.02538	0.856732	1.04444	0.877187	1.04873	0.293264	1.04134	0.675	0.987176	1.04402	0.98771
6.34333	0.760066	1.02363	0.856954	1.02548	0.874845	1.05069	0.295718	1.04065	0.667064	0.988845	1.04614	0.98606
6.34683	0.753892	1.02017	0.840747	1.04959	0.875928	1.04838	0.289393	1.05763	0.671248	0.987548	1.04666	0.982575
6.34983	0.748702	1.02147	0.841925	1.049	0.875164	1.05464	0.293425	1.05925	0.671045	0.987091	1.04761	0.991282
6.35333	0.75004	1.02288	0.849074	1.03448	0.880621	1.05329	0.295026	1.04056	0.671184	0.991572	1.05002	0.983828
6.35667	0.759245	1.019	0.850423	1.03076	0.872299	1.05165	0.294819	1.03922	0.670208	0.989498	1.04321	0.988303
6.36	0.759993	1.01595	0.851668	1.04891	0.877269	1.04833	0.290801	1.04549	0.675698	0.981551	1.04668	0.982257
6.36333	0.749962	1.02449	0.841226	1.03617	0.881976	1.05033	0.293746	1.05672	0.669267	0.989796	1.04951	0.985232
6.36683	0.747888	1.01668	0.850061	1.03706	0.878674	1.05032	0.293013	1.04601	0.670104	0.989643	1.04445	0.984227
6.36983	0.757816	1.01941	0.854147	1.04284	0.877904	1.05102	0.291419	1.03965	0.674937	0.984869	1.04466	0.992115
6.37333	0.764753	1.02716	0.851953	1.04497	0.878275	1.04915	0.289486	1.04806	0.672612	0.980424	1.04524	0.986159
6.37667	0.753987	1.02245	0.845508	1.04143	0.877326	1.05025	0.293181	1.05691	0.666186	0.99024	1.04586	0.982091
6.38	0.747487	1.02092	0.844387	1.04254	0.878519	1.05022	0.295074	1.05402	0.675768	0.990481	1.04451	0.987614
6.38333	0.756416	1.02546	0.850202	1.03105	0.879257	1.04873	0.292785	1.035	0.671795	0.982349	1.0445	0.992005
6.38683	0.755952	1.02186	0.842459	1.03493	0.87486	1.0539	0.290572	1.03577	0.676053	0.986695	1.0448	0.982699
6.38983	0.753364	1.01866	0.839565	1.04319	0.878753	1.05278	0.284134	1.05633	0.675416	0.989528	1.04753	0.982937
6.39333	0.754452	1.02157	0.832666	1.04231	0.880374	1.05544	0.284704	1.05654	0.671975	0.985344	1.05534	0.991255
6.39667	0.754818	1.02313	0.846936	1.02848	0.876644	1.0508	0.293245	1.03769	0.669895	0.991823	1.0449	0.992351
6.4	0.761654	1.01791	0.856706	1.04651	0.880444	1.0493	0.289157	1.03993	0.673866	0.989274	1.04772	0.984327
6.4035	0.759274	1.02642	0.844101	1.04518	0.879927	1.05001	0.292483	1.04848	0.673662	0.984633	1.05001	0.984915
6.4065	0.749479	1.01912	0.840703	1.03861	0.879267	1.04916	0.289314	1.05578	0.669548	0.991978	1.05149	0.985747
6.41	0.751533	1.02161	0.847328	1.04119	0.877349	1.05042	0.294467	1.04971	0.670174	0.989266	1.04468	0.986798
6.41333	0.758065	1.02378	0.85572	1.04649	0.881283	1.05005	0.287943	1.04271	0.672447	0.98282	1.04687	0.98966
6.41667	0.76034	1.02449	0.846398	1.03873	0.876275	1.05278	0.29194	1.05381	0.67172	0.987435	1.05223	0.980922
6.42	0.750223	1.0198	0.837795	1.04914	0.88015	1.05042	0.283717	1.06016	0.675287	0.987913	1.0472	0.981843
6.4235	0.755182	1.02766	0.842001	1.04155	0.877042	1.0478	0.293944	1.0454	0.674787	0.989364	1.04906	0.984334
6.4265	0.75869	1.02488	0.845767	1.0315	0.878546	1.05008	0.29299	1.04113	0.664539	0.987564	1.05159	0.983779
6.43	0.758953	1.02372	0.848655	1.04203	0.877393	1.05491	0.290228	1.04912	0.67355	0.990926	1.04534	0.978575
6.43333	0.75306	1.02137	0.838259	1.05083	0.877198	1.05458	0.286196	1.06052	0.672467	0.990575	1.04965	0.984833
6.43667	0.750018	1.02835	0.840853	1.0387	0.877896	1.04965	0.291756	1.04957	0.674487	0.987778	1.04737	0.991179
6.44017	0.754845	1.0234	0.855913	1.05054	0.879272	1.05131	0.291569	1.03754	0.673409	0.990186	1.04477	0.987619
6.44317	0.758147	1.02123	0.855997	1.0546	0.878466	1.04884	0.294179	1.04388	0.678552	0.987412	1.04892	0.987441
6.44667	0.752035	1.02845	0.846927	1.04629	0.877707	1.05167	0.290869	1.06032	0.672378	0.986264	1.05238	0.988779
6.45	0.748991	1.02186	0.846677	1.04727	0.877905	1.05266	0.292731	1.05846	0.670931	0.992021	1.04885	0.988737
6.45333	0.752877	1.01925	0.850942	1.04657	0.878916	1.05035	0.291321	1.04431	0.678058	0.988955	1.04688	0.99052
6.45667	0.755503	1.02783	0.851157	1.02645	0.878699	1.04537	0.291698	1.04477	0.674287	0.99196	1.05103	0.985598
6.46017	0.751265	1.02235	0.849076	1.04356	0.877052	1.0549	0.289998	1.05802	0.678259	0.988031	1.04286	0.981485
6.46317	0.746063	1.02381	0.845322	1.04958	0.873963	1.05152	0.29072	1.05865	0.67836	0.987717	1.04471	0.988593
6.46667	0.750132	1.03071	0.839856	1.04473	0.874442	1.05168	0.29792	1.0458	0.675081	0.992951	1.04868	0.991168
6.47	0.752117	1.02661	0.847919	1.03398	0.876596	1.05151	0.29402	1.0374	0.674819	0.989555	1.04566	0.986586
6.47333	0.756576	1.02352	0.855062	1.05177	0.879499	1.05095	0.29538	1.04195	0.676458	0.992046	1.04511	0.983046
6.47683	0.74925	1.02788	0.84454	1.04909	0.874702	1.049	0.293544	1.05865	0.675833	0.989163	1.05368	0.983396
6.48017	0.750615	1.01921	0.844917	1.03947	0.87557	1.04728	0.297456	1.05863	0.673769	0.99109	1.04756	0.990146
6.48333	0.748172	1.02489	0.851108	1.03459	0.877464	1.05377	0.300405	1.04798	0.674045	0.993923	1.04306	0.987471
6.48667	0.76047	1.02932	0.855892	1.04701	0.877686	1.05507	0.293834	1.04357	0.675916	0.989536	1.04887	0.988223
6.49	0.76024	1.02417	0.844854	1.03741	0.87641	1.0488	0.291883	1.05406	0.675215	0.98799	1.05196	0.983235
6.49333	0.750607	1.01936	0.840597	1.04459	0.878472	1.05442	0.287381	1.05696	0.675871	0.990092	1.04885	0.988232
6.49683	0.754531	1.02743	0.849398	1.04076	0.874808	1.05283	0.295047	1.04324	0.674682	0.990929	1.0474	0.994156
6.49983	0.760277	1.02898	0.854794	1.02946	0.879483	1.0518	0.292785	1.03812	0.673747	0.98844	1.05218	0.986626
6.50333	0.753532	1.02547	0.842863	1.03351	0.880734	1.05756	0.297424	1.053	0.677387	0.991607	1.04513	0.984064
6.50667	0.755941	1.02172	0.835948	1.04759	0.878858	1.05442	0.287032	1.06052	0.684481	0.988464	1.04935	0.992713
6.51	0.751282	1.02647	0.846508	1.02994	0.878713	1.05151	0.292978	1.05245	0.67413	0.994049	1.0493	0.989558
6.51333	0.758637	1.02239	0.850075	1.03466	0.877197	1.05279	0.293598	1.03966	0.676468	0.990684	1.04773	0.987986
6.51683	0.76363	1.02619	0.851462	1.05059	0.879666	1.05519	0.288413	1.0464	0.679081	0.985049	1.05068	0.991138
6.51983	0.75582	1.02305	0.836415	1.04761	0.878671	1.05322	0.285087	1.06065	0.6746	0.987315	1.0558	0.980932
6.52333	0.747125	1.01711	0.8433	1.03616	0.878773	1.04917	0.293128	1.0567	0.672744	0.997153	1.04796	0.987927
6.52667	0.757774	1.02416	0.852712	1.04432	0.87928	1.05537	0.291208	1.04692	0.680801	0.992578	1.0439	0.985966
6.53	0.763385	1.02281	0.851412	1.04007	0.882073	1.04839	0.287686	1.04608	0.6793	0.986766	1.04973	0.991245
6.5335	0.760159	1.02065	0.841763	1.04373	0.87635	1.05638	0.280821	1.05999	0.676356	0.993645	1.04646	0.985841
6.5365	0.746615	1.02378	0.845051	1.04608	0.879275	1.05348	0.290196	1.05786	0.678885	0.991801	1.04756	0.987026
6.54	0.758034	1.02563	0.843929	1.03745	0.882414	1.05172	0.288751	1.04584	0.680466	0.989009	1.05269	0.997955
6.54333	0.761258	1.02242	0.850588	1.03144	0.877235	1.05424	0.289916	1.0385	0.679159	0.989622	1.0467	0.986709
6.54667	0.753957	1.02454	0.84508	1.0547	0.880046	1.05428	0.287078	1.05707	0.676144	0.99589	1.04761	0.982572
6.55	0.752221	1.03093	0.836454	1.04935	0.883554	1.04853	0.290061	1.06057	0.680331	0.992755	1.05378	0.993098
6.5535	0.759034	1.02137	0.845312	1.03425	0.879583	1.05458	0.291526	1.04145	0.677798	0.986524	1.04418	0.991282
6.5565	0.758961	1.02302	0.851503	1.04461	0.881106	1.05601	0.290194	1.03788	0.68274	0.980423	1.04618	0.986418
6.56	0.757264	1.02471	0.850769	1.0517	0.882416	1.05277	0.290052	1.05113	0.679902	0.984243	1.05095	0.9877
6.56333	0.748078	1.02083	0.838245	1.04202	0.880108	1.05319	0.294479	1.06415	0.678599	0.989508	1.04782	0.98403
6.56667	0.753366	1.02233	0.844593	1.04862	0.879993	1.05021	0.291321	1.05204	0.682474	0.990537	1.0456	0.991326
6.57017	0.761567	1.02999	0.849627	1.0395	0.880959	1.0507	0.289909	1.04915	0.684635	0.988227	1.04921	0.987952
6.57317	0.752601	1.02981	0.857805	1.03759	0.874394	1.05136	0.289691	1.04876	0.677083	0.989525	1.05167	0.980236
6.57667	0.751582	1.02347	0.846362	1.04005	0.88267	1.05449	0.286522	1.06691	0.681541	0.989237	1.04756	0.991992
6.58	0.748935	1.02549	0.842586	1.0488	0.879893	1.04976	0.291894	1.05539	0.685259	0.991337	1.04753	0.997126
6.58333	0.753822	1.0261	0.84613	1.03114	0.87727	1.04796	0.30265	1.04584	0.674555	0.98958	1.04877	0.988732
6.58667	0.757797	1.02671	0.858131	1.04182	0.87704	1.05584	0.291358	1.04747	0.682052	0.991145	1.05004	0.984297
6.59017	0.755043	1.03194	0.846596	1.0469	0.880414	1.05409	0.289203	1.05372	0.681507	0.987175	1.0531	0.991124
6.59317	0.746865	1.03181	0.840581	1.04775	0.873433	1.05068	0.2972	1.06162	0.678075	0.990594	1.0497	0.993462
6.59667	0.754482	1.02702	0.851468	1.03474	0.874044	1.05813	0.299339	1.05329	0.677556	0.993419	1.04804	0.990012
6.6	0.759103	1.02472	0.856927	1.04906	0.879148	1.05202	0.294946	1.04676	0.688845	0.990796	1.05186	0.991696
6.60333	0.755265	1.03323	0.848409	1.03678	0.879678	1.05641	0.292921	1.05551	0.684475	0.989635	1.04945	0.99207
6.60667	0.75342	1.02586	0.842866	1.03827	0.879859	1.05274	0.293822	1.06224	0.67842	0.988276	1.04538	0.989618
6.61017	0.750373	1.03116	0.848385	1.04827	0.880998	1.05215	0.295423	1.05442	0.679829	0.991813	1.04764	0.996334
6.61333	0.757369	1.02929	0.855141	1.03876	0.876146	1.05621	0.29641	1.04594	0.679721	0.993179	1.0508	0.990213
6.61667	0.759237	1.03126	0.857669	1.03339	0.874361	1.05544	0.289721	1.04853	0.680522	0.9974	1.04937	0.987085
6.62	0.75065	1.023	0.842401	1.05898	0.879352	1.05626	0.287161	1.05607	0.685129	0.997233	1.05369	0.986508
6.62333	0.752302	1.03007	0.839123	1.04736	0.87843	1.05305	0.294204	1.06187	0.680337	0.996502	1.05507	0.990336
6.62683	0.753304	1.02224	0.851514	1.03289	0.880479	1.05842	0.296066	1.04694	0.679175	0.994035	1.04683	0.990784
6.62983	0.757241	1.02371	0.849949	1.03334	0.878976	1.05628	0.290771	1.04035	0.682049	0.994608	1.04872	0.984666
6.63333	0.757841	1.02871	0.849738	1.05108	0.881343	1.05772	0.288194	1.05148	0.685644	0.984318	1.05213	0.986292
6.63667	0.747888	1.02883	0.840843	1.03805	0.877451	1.05424	0.292224	1.06089	0.681503	0.990025	1.05367	0.991804
6.64	0.745598	1.01942	0.847017	1.04243	0.876852	1.0563	0.291012	1.05394	0.681113	0.992377	1.04528	0.990791
6.64333	0.764411	1.02677	0.854734	1.04027	0.880503	1.05371	0.297847	1.04145	0.683093	0.991944	1.05039	0.994228
6.64683	0.759561	1.02348	0.848414	1.03615	0.883473	1.05213	0.292833	1.04621	0.685584	0.994147	1.05254	0.985835
6.64983	0.752332	1.02455	0.842938	1.04023	0.881812	1.05641	0.294089	1.06516	0.678953	0.99192	1.05496	0.986776
6.65333	0.748568	1.02505	0.846983	1.04685	0.883806	1.05573	0.288094	1.05207	0.687377	0.988436	1.05069	1.00018
6.65667	0.754095	1.03042	0.84626	1.03646	0.87729	1.04972	0.293606	1.04445	0.682841	0.993243	1.05271	0.992994
6.66	0.762082	1.02434	0.849485	1.04546	0.882903	1.05587	0.28806	1.04614	0.685385	0.992918	1.04879	0.985059
[truncated: 8,501 more rows]

## Sheet: Fig S2D
MINUTES	REGN10933	87G7	S309
0	0	0	0
0.003333	0.005195	-0.00254	-0.01212
0.0065	0.031883	0.009814	-0.00768
0.009833	0.070344	0.039121	-0.00609
0.0135	0.088307	0.050744	-0.00439
0.016667	0.118517	0.065049	0.001566
0.019833	0.139804	0.085216	0.003969
0.023333	0.16205	0.107591	0.006037
0.0265	0.181696	0.120008	0.013772
0.029833	0.209766	0.13778	0.020825
0.0335	0.220319	0.14947	0.022202
0.036667	0.237811	0.165395	0.021268
0.039833	0.254682	0.180288	0.027215
0.0435	0.268841	0.199784	0.028795
0.0465	0.275917	0.205048	0.034975
0.05	0.297385	0.220759	0.043598
0.0535	0.303245	0.234254	0.038604
0.056667	0.315188	0.245711	0.052347
0.059833	0.325708	0.254526	0.051097
0.0635	0.332228	0.258684	0.055268
0.0665	0.339926	0.273912	0.057351
0.07	0.34318	0.281038	0.061987
0.073667	0.35549	0.28757	0.069214
0.076667	0.3529	0.288325	0.069393
0.079833	0.360331	0.300106	0.072267
0.0835	0.376663	0.314731	0.078763
0.086833	0.37207	0.319907	0.078643
0.09	0.378292	0.32165	0.086156
0.093333	0.386527	0.326917	0.092108
0.096667	0.388959	0.334484	0.088496
0.099833	0.3885	0.335995	0.094076
0.1035	0.396742	0.348671	0.09833
0.106833	0.391601	0.346134	0.103736
0.11	0.400026	0.349505	0.105128
0.113167	0.401103	0.358067	0.107156
0.116667	0.40999	0.367657	0.11615
0.119833	0.410331	0.360629	0.114336
0.123333	0.412636	0.367205	0.124673
0.126833	0.415535	0.374478	0.123192
0.13	0.418546	0.378721	0.130251
0.133167	0.419656	0.376672	0.12953
0.136833	0.421761	0.380767	0.134826
0.139833	0.424116	0.387552	0.137684
0.143333	0.430083	0.393491	0.142101
0.146833	0.432847	0.393757	0.145052
0.15	0.429604	0.385725	0.141708
0.153167	0.426876	0.393852	0.144691
0.156833	0.442563	0.406984	0.15625
0.159833	0.439248	0.402864	0.154667
0.163333	0.438299	0.40183	0.15976
0.166667	0.444835	0.409303	0.162429
0.17	0.444132	0.413716	0.15845
0.173167	0.442064	0.410659	0.167359
0.176833	0.450066	0.410362	0.174459
0.179833	0.452578	0.420019	0.174762
0.183333	0.449039	0.415935	0.179199
0.186667	0.458471	0.422046	0.18412
0.1905	0.453241	0.419721	0.183599
0.193167	0.45524	0.418452	0.179362
0.196833	0.458082	0.427836	0.186038
0.200167	0.460401	0.427314	0.189066
0.203333	0.457258	0.426504	0.191909
0.206667	0.457118	0.433003	0.1956
0.210167	0.462414	0.431895	0.196191
0.213167	0.466805	0.434663	0.201322
0.216833	0.468657	0.434806	0.199816
0.220167	0.463863	0.437112	0.208182
0.223333	0.464033	0.432177	0.208757
0.2265	0.465091	0.438343	0.210399
0.230167	0.473436	0.444086	0.215108
0.233167	0.476067	0.444462	0.216708
0.236667	0.468849	0.441898	0.216969
0.240333	0.47405	0.448206	0.221001
0.243333	0.476219	0.452916	0.224585
0.2465	0.472987	0.448095	0.221502
0.250167	0.47344	0.449428	0.231369
0.253167	0.480177	0.451929	0.229792
0.256667	0.480218	0.45182	0.231807
0.26	0.484419	0.457864	0.237896
[truncated: 11,448 more rows]

## Sheet: Fig S2E
nM Mabs	87G7					REGN10933				REGN10987
[truncated: 8 more rows]

[truncated: 15 more sheets: Fig 2E, Fig 2F, Fig 3B, Fig 4A, FIg 4B, Fig 4C, Fig 4D, Fig 4E, Fig 4F, Fig 5A, Fig 5B, Fig 5C, Fig 5D, Fig 5E, Fig 5F]
